# Supplementary material for: Comprehensive characterization of the RNA editing landscape in the human aging brains with Alzheimer's disease
Source: Alzheimers Dement. 2025 Jul 9;21(7):e70452. doi: 10.1002/alz.70452 (PMC12238832; doi:10.1002/alz.70452)
Supplement: Supplementary file 3 — Supporting Information [file ALZ-21-e70452-s002.xlsx]

## Sheet: SI Table legends
SI Table legends
Table S1. Brain region-specific samples distribution from three large biobanks.
Table S2. Significant RNA editing events and genes from FP (BM10) brain region.
Table S3. Significant RNA editing events and genes from STG (BM22) brain region.
Table S4. Significant RNA editing events and genes from PHG (BM36) brain region.
Table S5. Significant RNA editing events and genes from IFG (BM44) brain region.
Table S6. Significant RNA editing events and genes from DLPFC brain region.
Table S7. Significant RNA editing events and genes from PCC brain region.
Table S8. Significant RNA editing events and genes from ACC brain region.
Table S9. Significant RNA editing events and genes from TCX brain region.
Table S10. Significant RNA editing events and genes from CBE brain region.
Table S11. Functionally enriched pathways identified from the significant RNA edited genes from FP (BM10) brain region.
Table S12. Functionally enriched pathways identified from the significant RNA edited genes from STG (BM22) brain region.
Table S13. Functionally enriched pathways identified from the significant RNA edited genes from PHG (BM36) brain region.
Table S14. Functionally enriched pathways identified from the significant RNA edited genes from IFG (BM44) brain region.
Table S15. Functionally enriched pathways identified from the significant RNA edited genes from DLPFC brain region.
Table S16. Functionally enriched pathways identified from the significant RNA edited genes from PCC brain region.
Table S17. Functionally enriched pathways identified from the significant RNA edited genes from CBE brain region.
Table S18. Significant RNA editing events and genes from FP (BM10) brain region associated with sex specific differences in AD.
Table S19. Significant RNA editing events and genes from STG (BM22) brain region associated with sex specific differences in AD.
Table S20. Significant RNA editing events and genes from PHG (BM36) brain region associated with sex specific differences in AD.
Table S21. Significant RNA editing events and genes from IFG (BM44) brain region associated with sex specific differences in AD.
Table S22. Significant RNA editing events and genes from DLPFC brain region associated with sex specific differences in AD.
Table S23. Significant RNA editing events and genes from PCC brain region associated with sex specific differences in AD.
Table S24. Significant RNA editing events and genes from ACC brain region associated with sex specific differences in AD.
Table S25. Significant RNA editing events and genes from TCX brain region associated with sex specific differences in AD.
Table S26. Significant RNA editing events and genes from CBE brain region associated with sex specific differences in AD.
Table S27. Significant RNA editing event and genes from FP (BM10) brain region associated with APOE4 status in AD.
Table S28. Significant RNA editing event and genes from STG (BM22) brain region associated with APOE4 status in AD.
Table S29. Significant RNA editing event and genes from PHG (BM36) brain region associated with APOE4 status in AD.
Table S30. Significant RNA editing event and genes from IFG (BM44) brain region associated with APOE4 status in AD.
Table S31. Significant RNA editing event and genes from DLPFC brain region associated with APOE4 status in AD.
Table S32. Significant RNA editing event and genes from PCC brain region associated with APOE4 status in AD.
Table S33. Significant RNA editing event and genes from ACC brain region associated with APOE4 status in AD.
Table S34. Significant RNA editing event and genes from TCX brain region associated with APOE4 status in AD.
Table S35. Significant RNA editing event and genes from CBE brain region associated with APOE4 status in AD.
Table S36. cis-edQTLs and GWAS colocalized signals from FP brain region.
Table S37. cis-edQTLs and GWAS colocalized signals from STG brain region.
Table S38. cis-edQTLs and GWAS colocalized signals from PHG brain region.
Table S39. cis-edQTLs and GWAS colocalized signals from IFG brain region.
Table S40. cis-edQTLs and GWAS colocalized signals from CBE brain region.
Table S41. cis-edQTLs and GWAS colocalized signals from TCX brain region.
Table S42. cis-edQTLs and GWAS colocalized signals from DLPFC brain region.
Table S43. cis-edQTLs and GWAS colocalized signals from PCC brain region.
Table S44. cis-edQTLs and GWAS colocalized signals from ACC brain region.
Table S45. List of key biological functions and related disorders linked to presented genes

## Sheet: Table S1
Table S1. Brain region-specific samples distribution from three large biobanks
Brain regions	RNA-seq Raw data (bam/fastq)	No. of RNA-seq* harmonized samples	No. of AD RNA-seq	No. of AD-female RNA-seq	No. of AD-male RNA-seq	No. of AD-APOE4 RNA-seq	No. of AD non-APOE4 RNA-seq	No. of HC RNA-seq	Total (AD+HC) RNA-seq	Others RNA-seq	No. of Matched Genotype** data	Biobank
FP (BM10)	325	318	146	91	55	64	82	69	215	103	302	MSBB
STG (BM22)	334	324	156	92	64	69	87	64	220	104	308	MSBB
PHG (BM36)	315	308	155	103	52	66	89	71	226	82	292	MSBB
IFG (BM44)	308	297	132	81	51	55	77	69	201	96	281	MSBB
CBE	275	246	79	47	32	41	38	65	144	102	243	MAYO
TCX	276	259	80	49	31	42	38	68	148	111	255	MAYO
DLPFC	1141	1092	294	215	79	121	173	143	437	655	821	ROSMAP
ACC	749	717	171	122	49	74	97	94	265	452	629	ROSMAP
PCC	671	647	151	101	50	58	93	99	250	398	496	ROSMAP
Abbrevations: AD, Alzheimer's disease; HC, Healthy control; MSBB: Mount Sinai Brain Bank, MAYO: Mayo Clinic, ROSMAP: Rush University’s Religious Orders Study and Memory and Aging Project; FP, Frontal pole; STG, Superior temporal gyrus; PHG, Parahippocampal gyrus; IFG, Inferior frontal gyrus; CBE, Cerebellum cortex; TCX, Temporal cortex; DLPFC, Dorsolateral prefrontal cortex; ACC, Anterior cingula…
*Number of RNA-seq samples
**Number of matched whole genome sequencing (WGS) genotype data from specific individuals

## Sheet: Table S2
Table S2. Significant RNA editing events and genes from FP (BM10) brain region.
seqnames	start	end	width	inputRegion	closeByRegion	symbol	estimate	stdErr	pValue	fdr
chr5	151268285	151268335	51	chr5:151212150-151270440	chr5:151268175-151268338	GM2A	-8.08301	1.85496	1.31553e-05	0.662411
chr6	149517453	149517458	6	chr6:149504495-149546043	chr6:149517453-149517458	PPIL4	6.59945	1.69601	9.97689e-05	0.662411
chr14	33095028	33095077	50	chr14:32934396-33804176	chr14:33095028-33095094	NPAS3	8.68462	2.28009	0.000139586	0.662411
chr10	3123859	3123917	59	chr10:3066333-3137718	chr10:3123859-3123969	PFKP	-2.23063	0.587086	0.000144998	0.662411
chr11	16756853	16756863	11	chr11:16613132-16758340	chr11:16756823-16756908	C11orf58	2.39252	0.633354	0.000158381	0.662411
chr16	88679631	88679668	38	chr16:88677688-88686507	chr16:88679612-88680063	SNAI3	-3.73554	0.98931	0.000159429	0.662411
chr10	95386549	95386554	6	chr10:95311771-95561414	chr10:95386379-95386691	SORBS1	-4.45564	1.18364	0.000166968	0.662411
chr22	24576351	24576355	5	chr22:24555958-24582052;chr22:24556007-24628987	chr22:24576267-24576542	SNRPD3;AP000356.5	-7.30399	1.94799	0.00017719	0.662411
chr10	86097318	86097335	18	chr10:85599552-86366795	chr10:86097306-86097414	GRID1	8.50949	2.27361	0.00018204	0.662411
chr17	35817999	35818007	9	chr17:35713791-35864615	chr17:35817999-35818051	TAF15	5.50017	1.47351	0.000189433	0.662411
chr5	130104877	130104913	37	chr5:129904465-130186634	chr5:130104877-130104960	CHSY3	7.95636	2.15795	0.00022691	0.662411
chr10	3121317	3121329	13	chr10:3066333-3137718	chr10:3121317-3121329	PFKP	-1.86599	0.506843	0.000231783	0.662411
chr7	105028566	105028578	13	chr7:105014190-105115019	chr7:105028561-105028618	KMT2E	3.9869	1.08755	0.000246414	0.662411
chr3	50021533	50021550	18	chr3:49940007-50100045	chr3:50021368-50021628	RBM6	-5.66449	1.54746	0.000251716	0.662411
chr8	56977445	56977476	32	chr8:56957931-56993867	chr8:56977445-56977476	BPNT2	2.22047	0.613465	0.000295104	0.662411
chr10	86097370	86097385	16	chr10:85599552-86366795	chr10:86097306-86097414	GRID1	6.08908	1.68455	0.000300742	0.662411
chr10	82534399	82534474	76	chr10:81875194-82987179	chr10:82534327-82534548	NRG3	1.97348	0.547585	0.000313383	0.662411
chr12	98869682	98869686	5	chr12:98726457-99984654	chr12:98869682-98869686	ANKS1B	3.4029	0.946163	0.0003225	0.662411
chr13	41322119	41322196	78	chr13:41311267-41377030	chr13:41322119-41322200	NAA16	5.48791	1.53001	0.000334709	0.662411
chr12	72575544	72575547	4	chr12:72087266-72670758	chr12:72575544-72575547	TRHDE	2.69007	0.750538	0.000338134	0.662411
chr4	169567477	169567538	62	chr4:169392809-169612627	chr4:169567477-169567538	NEK1	3.99447	1.11462	0.000338759	0.662411
chr1	2244492	2244501	10	chr1:2228319-2310213	chr1:2244339-2244548	SKI	-3.728	1.04296	0.000350993	0.662411
chr3	55992253	55992258	6	chr3:55508311-56468467	chr3:55992253-55992258	ERC2	5.09702	1.43176	0.000370908	0.662411
chr3	142313854	142313909	56	chr3:142306607-142448062	chr3:142313854-142313909	XRN1	3.99003	1.12327	0.000382092	0.662411
chr16	7074336	7074400	65	chr16:5239802-7713340	chr16:7074336-7074400	RBFOX1	3.47314	0.97887	0.000388002	0.662411
chr14	49700210	49700236	27	chr14:49693105-49753150	chr14:49700120-49700262	KLHDC1	-5.90801	1.66639	0.00039204	0.662411
chr15	58605013	58605029	17	chr15:58588809-58749791	chr15:58605013-58605029	ADAM10	3.26454	0.921662	0.000397081	0.662411
chr14	66521065	66521156	92	chr14:66507407-67181803	chr14:66520923-66521156	GPHN	6.01332	1.70785	0.000429959	0.662411
chr5	44816468	44816481	14	chr5:44808947-44820428	chr5:44816441-44816481	MRPS30	-7.52632	2.15263	0.000471698	0.662411
chr6	108600086	108600099	14	chr6:108559835-108684774	chr6:108600086-108600099	FOXO3	3.67975	1.06379	0.000541971	0.662411
chr3	174116521	174116535	15	chr3:173396284-174286644	chr3:174116376-174116558	NLGN1	6.06438	1.75356	0.00054355	0.662411
chr14	67008177	67008200	24	chr14:66507407-67181803	chr14:67008177-67008266	GPHN	1.85347	0.536043	0.000544846	0.662411
chr21	37617081	37617102	22	chr21:37607373-38121345	chr21:37617052-37617169	KCNJ6	-2.43604	0.704586	0.000545399	0.662411
chr5	87398861	87398921	61	chr5:87318416-87412930	chr5:87398769-87398921	CCNH	5.63454	1.62979	0.000545792	0.662411
chr1	150732797	150732812	16	chr1:150730188-150765792	chr1:150732700-150732882	CTSS	-4.50201	1.3135	0.000609208	0.662411
chrX	21634938	21634992	55	chrX:21372801-21654695	chrX:21634938-21634992	CNKSR2	6.33978	1.85004	0.00061066	0.662411
chr7	45637578	45637627	50	chr7:45574140-45723116	chr7:45637461-45637700	ADCY1	4.91753	1.43806	0.000627237	0.662411
chr7	78695008	78695058	51	chr7:78017055-79453667	chr7:78694953-78695190	MAGI2	3.9512	1.15565	0.000628432	0.662411
chr9	3501995	3502062	68	chr9:3218297-3526004	chr9:3501964-3502196	RFX3	-2.98663	0.880615	0.000695031	0.662411
chr1	35332764	35332828	65	chr1:35268709-35422058	chr1:35332764-35332828	ZMYM4	6.24948	1.8447	0.000704537	0.662411
chr14	79111483	79111489	7	chr14:78170373-79868290	chr14:79111483-79111489	NRXN3	3.16602	0.938437	0.000741598	0.662411
chr18	4281288	4281306	19	chr18:3496032-4455307	chr18:4281279-4281513	DLGAP1	3.86346	1.14593	0.00074768	0.662411
chr6	124534226	124534290	65	chr6:123803865-124825640	chr6:124534226-124534290	NKAIN2	3.82918	1.13653	0.00075387	0.662411
chr6	75622117	75622131	15	chr6:75601509-75718281	chr6:75622117-75622131	SENP6	3.46879	1.03146	0.000771006	0.662411
chr10	115451712	115451728	17	chr10:115093365-115948999	chr10:115451670-115451728	ATRNL1	5.80111	1.73046	0.000801263	0.662411
chr4	73190247	73190317	71	chr4:73073376-73258798	chr4:73190247-73190360	ANKRD17	4.44005	1.32571	0.000810532	0.662411
chr15	49010785	49010793	9	chr15:48988476-49046447	chr15:49010625-49010793	SECISBP2L	3.53729	1.05756	0.000823492	0.662411
chrX	138623863	138623921	59	chrX:138614727-139222777	chrX:138623833-138623921	FGF13	2.73588	0.818706	0.000832621	0.662411
chr1	190199205	190199283	79	chr1:190097658-190478404	chr1:190199205-190199283	BRINP3	3.93864	1.17882	0.000834272	0.662411
chr2	50444835	50444850	16	chr2:49918503-51225575	chr2:50444835-50444850	NRXN1	11.372	3.40635	0.000842418	0.662411
chr6	21000375	21000383	9	chr6:20534457-21232404	chr6:21000375-21000383	CDKAL1	2.60801	0.783058	0.000866775	0.662411
chr20	14186744	14186812	69	chr20:13995369-16053197	chr20:14186637-14186882	MACROD2	6.67606	2.00613	0.000875231	0.662411
chr7	146386633	146386660	28	chr7:146116002-148420998	chr7:146386409-146386660	CNTNAP2	-3.71458	1.11623	0.000875371	0.662411
chr21	42911065	42911090	26	chr21:42879644-42913304	chr21:42910964-42911198	NDUFV3	-11.8403	3.56299	0.000890137	0.662411
chr17	69310254	69310305	52	chr17:69244311-69327244	chr17:69310254-69310305	ABCA5	4.09682	1.23325	0.000893889	0.662411
chr2	203304363	203304408	46	chr2:203238977-203306026	chr2:203304241-203304486	CYP20A1	-4.90917	1.47824	0.000897079	0.662411
chr9	8880820	8880853	34	chr9:8314246-10612723	chr9:8880820-8880853	PTPRD	5.64764	1.70443	0.000921358	0.662411
chr2	69462455	69462531	77	chr2:69457997-69674349	chr2:69462377-69462674	AAK1	-4.62848	1.39754	0.000926702	0.662411
chr12	132769978	132770042	65	chr12:132768914-132829078	chr12:132769968-132770227	GOLGA3	-4.41539	1.3346	0.0009383	0.662411
chr15	73184821	73184843	23	chr15:73051710-73305205	chr15:73184766-73184893	NEO1	-4.99399	1.51322	0.000966057	0.662411
chr15	24985466	24985517	52	chr15:24955034-25000276	chr15:24985444-24985588	AC124312.1	-13.75	4.17327	0.000984994	0.662411
chr7	137625895	137625906	12	chr7:137381037-137847092	chr7:137625866-137625916	DGKI	4.3957	1.33446	0.000987788	0.662411
chr14	103486274	103486286	13	chr14:103385392-103503831	chr14:103486013-103486409	MARK3	-4.48596	1.3671	0.00103303	0.662411
chr13	107792862	107792929	68	chr13:107163510-107867496	chr13:107792862-107792945	FAM155A	2.72402	0.831052	0.00104619	0.662411
chr15	91268607	91268612	6	chr15:91099950-91301309	chr15:91268607-91268612	SV2B	2.24898	0.686144	0.00104651	0.662411
chr6	126073774	126073840	67	chr6:125986479-126203817	chr6:126073744-126074044	TRMT11	2.83531	0.86516	0.00104837	0.662411
chr2	202837985	202838047	63	chr2:202773150-202871985	chr2:202837914-202838058	ICA1L	-6.90711	2.10789	0.00104992	0.662411
chr2	20292430	20292527	98	chr2:20248691-20352234	chr2:20292425-20292589	PUM2	4.15297	1.26869	0.0010625	0.662411
chr5	147777958	147777994	37	chr5:147585438-147782775	chr5:147777958-147777994	JAKMIP2	5.64626	1.7269	0.00107701	0.662411
chr4	158678748	158678795	48	chr4:158672125-158709623	chr4:158678701-158678946	ETFDH	3.36663	1.03255	0.00111212	0.662411
chr1	49425992	49426018	27	chr1:48532854-50023954	chr1:49425992-49426018	AGBL4	2.32823	0.714339	0.00111696	0.662411
chr8	38323705	38323776	72	chr8:38269704-38382272	chr8:38323638-38323801	NSD3	3.21273	0.985945	0.00111991	0.662411
chr2	63241653	63241734	82	chr2:63119559-63827843	chr2:63241653-63241734	WDPCP	7.14026	2.19241	0.00112674	0.662411
chr13	20524003	20524016	14	chr13:20403666-20525873	chr13:20524003-20524016	CRYL1	-2.69515	0.828544	0.00114244	0.662411
chr5	95894046	95894066	21	chr5:95885098-95961851	chr5:95894046-95894239	ELL2	-1.28773	0.396154	0.00115164	0.662411
chr17	3491947	3491953	7	chr17:3440019-3513852;chr17:3472374-3503405	chr17:3491872-3492153	SPATA22;ASPA	4.36795	1.34471	0.00116118	0.662411
chr11	13443138	13443197	60	chr11:13388008-13463297	chr11:13443138-13443247	BTBD10	2.94713	0.907413	0.00116286	0.662411
chr2	40415950	40416029	80	chr2:40097270-40611053	chr2:40415950-40416054	SLC8A1	4.23658	1.30488	0.0011674	0.662411
chr4	21192853	21192868	16	chr4:20728606-21948772	chr4:21192793-21193110	KCNIP4	1.39834	0.431926	0.00120604	0.662411
chr6	75625160	75625181	22	chr6:75601509-75718281	chr6:75625160-75625391	SENP6	3.24244	1.00254	0.00121974	0.662411
chr7	22245341	22245343	3	chr7:22118236-22357154	chr7:22244829-22245541	RAPGEF5	3.49139	1.08144	0.00124458	0.662411
chr2	196413595	196413634	40	chr2:196189099-196593684	chr2:196413558-196413634	HECW2	4.26087	1.32039	0.00125106	0.662411
chr4	91339761	91339848	88	chr4:90127535-91601913	chr4:91339724-91340072	CCSER1	5.76622	1.78806	0.00126043	0.662411
chr16	24655137	24655176	40	chr16:24610209-24827632	chr16:24655009-24655176	TNRC6A	-8.63165	2.68022	0.00127968	0.662411
chr3	76054536	76054626	91	chr3:75906695-77649964	chr3:76054536-76054626	ROBO2	3.68176	1.14505	0.00130277	0.662411
chr6	126084986	126085133	148	chr6:125986479-126203817	chr6:126084986-126085133	TRMT11	6.73119	2.09372	0.0013047	0.662411
chr6	98891667	98891693	27	chr6:98868535-98948006	chr6:98891667-98891693	FBXL4	7.82738	2.43692	0.00131816	0.662411
chr11	65549469	65549537	69	chr11:65538805-65558930	chr11:65549446-65549537	LTBP3	-4.09336	1.27497	0.00132484	0.662411
chr16	81057983	81058003	21	chr16:81022316-81096284;chr16:81053497-81077267;chr16:81053587-81096296	chr16:81057908-81058003;chr16:81057908-81058003	AC092718.8;C16orf46;AC092718.3	-4.59259	1.43105	0.00133079	0.662411
chr5	144222538	144222568	31	chr5:144170873-144485686	chr5:144222504-144222611	KCTD16	5.82037	1.81618	0.0013519	0.662411
chr7	140820718	140820748	31	chr7:140719327-140924929	chr7:140820718-140820923	BRAF	6.03681	1.88571	0.00136789	0.662411
chr1	72180553	72180577	25	chr1:71395943-72282539	chr1:72180553-72180614	NEGR1	3.21675	1.00487	0.00136876	0.662411
chr5	108359521	108359543	23	chr5:107859035-108382098	chr5:108359521-108359543	FBXL17	7.0549	2.20603	0.00138384	0.662411
chr13	19678957	19679033	77	chr13:19674752-19783019	chr13:19678790-19679033	PSPC1	2.45426	0.768168	0.00139855	0.662411
chr6	157310555	157310564	10	chr6:157289025-157323601	chr6:157310418-157310747	TMEM242	-9.85217	3.08415	0.00140099	0.662411
chr7	76624546	76624553	8	chr7:76609986-76627261	chr7:76624494-76624591	POMZP3	-6.0515	1.89685	0.00142128	0.662411
chr16	30581203	30581217	15	chr16:30573740-30585769	chr16:30581203-30581217	ZNF785	-5.21185	1.63444	0.00142882	0.662411
chr2	169702466	169702511	46	chr2:169694488-169776989	chr2:169702312-169702552	KLHL23	3.48785	1.09461	0.00144069	0.662411
chr22	17802165	17802201	37	chr22:17787649-18024561	chr22:17802091-17802316	MICAL3	-2.81965	0.885787	0.00145647	0.662411
chr14	78867712	78867747	36	chr14:78170373-79868290	chr14:78867622-78867747	NRXN3	5.20125	1.63429	0.0014597	0.662411
chr13	110638900	110638919	20	chr13:110615460-110639993	chr13:110638900-110638919	NAXD	-2.02276	0.635685	0.0014625	0.662411
chr5	81065042	81065189	148	chr5:80960363-81230162	chr5:81065005-81065248	RASGRF2	3.0707	0.965368	0.0014684	0.662411
chr12	121777085	121777095	11	chr12:121712752-121783001	chr12:121777019-121777095	TMEM120B	-3.19403	1.00538	0.0014884	0.662411
chr12	78093990	78094031	42	chr12:77324641-78213010	chr12:78093990-78094031	NAV3	5.33351	1.68147	0.00151432	0.662411
chr18	28061476	28061571	96	chr18:27932879-28177946	chr18:28061398-28061571	CDH2	4.55328	1.43578	0.0015176	0.662411
chr15	80539719	80539741	23	chr15:80404350-80597933	chr15:80539719-80539741	ARNT2	9.48603	2.99245	0.00152444	0.662411
chr5	149983651	149983656	6	chr5:149960758-149993455	chr5:149983628-149983851	SLC26A2	-1.64101	0.5181	0.00153828	0.662411
chr10	87871660	87871680	21	chr10:87863625-87971930	chr10:87871551-87871680	PTEN	4.21087	1.32949	0.00153874	0.662411
chr19	16550672	16550680	9	chr19:16479067-16628204;chr19:16549831-16572415	chr19:16550548-16550742;chr19:16550548-16550742	AC008764.1;SLC35E1	-3.36662	1.06325	0.00154365	0.662411
chr4	122743272	122743302	31	chr4:122732702-122744942	chr4:122743272-122743302	BBS12	2.11973	0.669518	0.00154526	0.662411
chr13	113091627	113091650	24	chr13:112894378-113099742	chr13:113091577-113091650	MCF2L	-1.18292	0.373684	0.00154786	0.662411
chr2	202299219	202299250	32	chr2:202265736-202303661	chr2:202299219-202299250	NOP58	2.9443	0.930527	0.00155553	0.662411
chr15	58821995	58822074	80	chr15:58771192-58861900	chr15:58821995-58822074	MINDY2	10.3003	3.25569	0.00155737	0.662411
chr3	174019431	174019530	100	chr3:173396284-174286644	chr3:174019424-174019530	NLGN1	5.66824	1.7929	0.00156963	0.662411
chr19	18366971	18366993	23	chr19:18340598-18369950	chr19:18366876-18367143	PGPEP1	-3.00406	0.951346	0.00159021	0.662411
chr13	25317893	25318006	114	chr13:25301556-25349800	chr13:25317893-25318075	NUP58	3.76343	1.19224	0.0015961	0.662411
chr4	118714679	118714726	48	chr4:118685392-118715433	chr4:118714610-118714879	METTL14	-6.47375	2.05167	0.00160304	0.662411
chr16	698270	698278	9	chr16:692498-705808	chr16:698267-698298	FBXL16	-2.24368	0.711808	0.0016211	0.662411
chr8	4940849	4940937	89	chr8:2935353-4994972	chr8:4940849-4940968	CSMD1	-1.60716	0.509979	0.00162473	0.662411
chr5	40825834	40825844	11	chr5:40825262-40835222	chr5:40825834-40825844	RPL37	-7.16529	2.2743	0.0016296	0.662411
chr17	5423384	5423444	61	chr17:5419641-5432876	chr17:5423233-5423469	RPAIN	3.03189	0.965046	0.00167968	0.662411
chr7	129238688	129238726	39	chr7:129225023-129430211	chr7:129238688-129238941	AHCYL2	-6.20784	1.97619	0.00168186	0.662411
chr5	168564637	168564657	21	chr5:168548495-168579368	chr5:168564637-168564657	PANK3	4.47061	1.42347	0.00168582	0.662411
chr16	6730376	6730452	77	chr16:5239802-7713340	chr16:6730376-6730452	RBFOX1	3.16109	1.00653	0.00168619	0.662411
chr6	101926678	101926697	20	chr6:101181257-102070083	chr6:101926678-101926768	GRIK2	3.59404	1.14496	0.00169519	0.662411
chr10	3123657	3123678	22	chr10:3066333-3137718	chr10:3123616-3123678	PFKP	-1.36873	0.436041	0.00169534	0.662411
chr9	2797853	2797898	46	chr9:2720469-2844095	chr9:2797754-2798019	PUM3	-1.98624	0.632928	0.00170004	0.662411
chr6	61714020	61714059	40	chr6:61679961-62286225	chr6:61714020-61714059	KHDRBS2	6.6552	2.12084	0.00170106	0.662411
chr5	15673195	15673279	85	chr5:15500180-15939795	chr5:15673055-15673280	FBXL7	-5.06066	1.61606	0.00173931	0.662411
chr5	108162384	108162414	31	chr5:107859035-108382098	chr5:108162242-108162490	FBXL17	4.44951	1.42308	0.00176796	0.662411
chr18	34563243	34563277	35	chr18:34493290-34891844	chr18:34563243-34563277	DTNA	3.4618	1.10868	0.00179348	0.662411
chr17	39604796	39604808	13	chr17:39603536-39609777	chr17:39604796-39604808	NEUROD2	-3.08144	0.987472	0.00180522	0.662411
chr16	6921800	6921816	17	chr16:5239802-7713340	chr16:6921800-6921816	RBFOX1	3.37531	1.08247	0.0018198	0.662411
chr1	110367585	110367621	37	chr1:110362851-110391082	chr1:110367553-110367635	SLC16A4	2.38609	0.765292	0.00182152	0.662411
chr14	92119190	92119230	41	chr14:92116122-92121917	chr14:92119067-92119281	NDUFB1	4.32887	1.38872	0.00182603	0.662411
chr6	126073981	126074044	64	chr6:125986479-126203817	chr6:126073744-126074044	TRMT11	3.97144	1.27535	0.00184566	0.662411
chr1	160140992	160141120	129	chr1:160115759-160143591	chr1:160140918-160141122	ATP1A2	-3.8288	1.23059	0.00186235	0.662411
chr2	210003094	210003105	12	chr2:210002565-210022260	chr2:210003094-210003201	RPE	5.11889	1.6461	0.00187277	0.662411
chr9	137921927	137921944	18	chr9:137877782-138124624	chr9:137921927-137921944	CACNA1B	-4.01489	1.29152	0.0018795	0.662411
chr14	79321169	79321171	3	chr14:78170373-79868290	chr14:79321169-79321171	NRXN3	2.81134	0.904839	0.00188995	0.662411
chr8	39130040	39130094	55	chr8:39106990-39284917	chr8:39130040-39130094	ADAM32	4.40778	1.41976	0.00190539	0.662411
chr5	72164032	72164096	65	chr5:72107234-72209565	chr5:72163987-72164211	MAP1B	4.5356	1.46191	0.00191877	0.662411
chr17	46145866	46145877	12	chr17:46029916-46225389	chr17:46145783-46146021	KANSL1	-1.98591	0.640324	0.00192598	0.662411
chr20	3867521	3867531	11	chr20:3846799-3876123	chr20:3867414-3867597	MAVS	-3.62511	1.16915	0.00193106	0.662411
chr2	50024103	50024112	10	chr2:49918503-51225575	chr2:50024103-50024112	NRXN1	5.90473	1.90444	0.0019319	0.662411
chr7	70301812	70301863	52	chr7:69598296-70793506	chr7:70301783-70301863	AUTS2	4.10291	1.3253	0.00196254	0.662411
chr17	17859689	17859698	10	chr17:17843511-17972422	chr17:17859608-17859879	TOM1L2	-3.9253	1.2683	0.00196859	0.662411
chr6	124143244	124143254	11	chr6:123803865-124825640	chr6:124143244-124143254	NKAIN2	2.27456	0.735111	0.0019736	0.662411
chr4	87510740	87510795	56	chr4:87473335-87531061	chr4:87510740-87510795	SPARCL1	-2.40191	0.776737	0.00198606	0.662411
chr2	148052267	148052304	38	chr2:148021011-148516971	chr2:148052267-148052304	MBD5	3.07639	0.995499	0.00199955	0.662411
chr14	33258853	33258894	42	chr14:32934396-33804176	chr14:33258853-33258931	NPAS3	3.58472	1.16007	0.00200097	0.662411
chr5	59411566	59411574	9	chr5:58969038-60522120	chr5:59411526-59411574	PDE4D	6.97574	2.26005	0.00202502	0.662411
chr11	66635467	66635481	15	chr11:66616626-66646469	chr11:66635353-66635507	RBM14-RBM4	-4.7269	1.53153	0.00202596	0.662411
chr1	49571407	49571468	62	chr1:48532854-50023954	chr1:49571407-49571468	AGBL4	9.3072	3.01608	0.00202962	0.662411
chr4	175734485	175734487	3	chr4:175632934-176002664	chr4:175734408-175734487	GPM6A	4.44739	1.44318	0.00205846	0.662411
chr8	84367410	84367467	58	chr8:84182787-84921844	chr8:84367410-84367467	RALYL	3.21897	1.04456	0.0020586	0.662411
chr5	142969188	142969217	30	chr5:142770377-143229011	chr5:142969129-142969217	ARHGAP26	5.05742	1.64187	0.002068	0.662411
chr10	3121799	3121831	33	chr10:3066333-3137718	chr10:3121781-3121831	PFKP	-3.15459	1.02446	0.00207504	0.662411
chr4	82896587	82896601	15	chr4:82818509-82901166	chr4:82896249-82896663	SEC31A	3.97535	1.29156	0.0020844	0.662411
chr6	107521557	107521635	79	chr6:107490106-107661306	chr6:107521557-107521672	SOBP	6.21318	2.01961	0.00209494	0.662411
chr5	175684303	175684308	6	chr5:175658030-175710756	chr5:175684303-175684308	HRH2	6.29456	2.04619	0.00209632	0.662411
chr1	178110717	178110771	55	chr1:178094104-178484147	chr1:178110688-178110888	RASAL2	5.88068	1.91199	0.00210014	0.662411
chr17	2039272	2039341	70	chr17:2030110-2043430	chr17:2039136-2039399	DPH1	-5.20599	1.69329	0.00210868	0.662411
chr1	8465915	8465924	10	chr1:8352397-8848921	chr1:8465915-8465924	RERE	2.43181	0.79161	0.00212643	0.662411
chr6	142810675	142810700	26	chr6:142751469-142956698	chr6:142810576-142810700	HIVEP2	-5.54137	1.80508	0.0021415	0.662411
chr1	54637307	54637322	16	chr1:54542257-54639192	chr1:54637250-54637769	ACOT11	-5.09074	1.65835	0.00214234	0.662411
chr17	63023388	63023442	55	chr17:63009556-63427699	chr17:63023388-63023442	TANC2	2.9784	0.971192	0.00216401	0.662411
chr1	8413552	8413571	20	chr1:8352397-8848921	chr1:8413373-8413617	RERE	-3.08301	1.00583	0.00217569	0.662411
chr4	91331044	91331070	27	chr4:90127535-91601913	chr4:91331044-91331070	CCSER1	5.53477	1.80574	0.00217601	0.662411
chr19	37327644	37327654	11	chr19:37312837-37369365	chr19:37327496-37327753	ZNF875	-3.09004	1.00883	0.0021913	0.662411
chr9	127655870	127655891	22	chr9:127579370-127696027	chr9:127655769-127655999	STXBP1	-5.00798	1.63537	0.00219648	0.662411
chr5	137881813	137881830	18	chr5:137867858-137887851	chr5:137881813-137881846	MYOT	4.93445	1.61165	0.00220062	0.662411
chr2	11338140	11338175	36	chr2:11179759-11348330	chr2:11338066-11338287	ROCK2	2.56843	0.839729	0.0022234	0.662411
chr5	151268220	151268259	40	chr5:151212150-151270440	chr5:151268175-151268338	GM2A	-4.96615	1.62395	0.00222763	0.662411
chr1	193179048	193179055	8	chr1:193121983-193254815;chr1:193178730-193186613	chr1:193179048-193179055;chr1:193179048-193179055	CDC73;B3GALT2	2.43806	0.797748	0.00224178	0.662411
chr7	66322868	66322871	4	chr7:66205317-66420543	chr7:66322868-66322871	TPST1	3.70896	1.21388	0.00224726	0.662411
chr2	115117485	115117568	84	chr2:114442299-115845780	chr2:115117485-115117568	DPP10	7.5091	2.45775	0.00224855	0.662411
chr5	94050028	94050080	53	chr5:93617725-94111699	chr5:94050028-94050094	FAM172A	3.23113	1.06012	0.00230454	0.662411
chr19	24055030	24055040	11	chr19:24033405-24129968	chr19:24054927-24055158	ZNF254	-2.31581	0.760064	0.00231241	0.662411
chr5	79456033	79456072	40	chr5:79372636-79514134	chr5:79456033-79456103	HOMER1	4.38857	1.4406	0.00231639	0.662411
chr13	96114208	96114238	31	chr13:96090839-96839562	chr13:96114208-96114294	HS6ST3	2.99355	0.983305	0.00233163	0.662411
chr4	21396089	21396152	64	chr4:20728606-21948772	chr4:21396062-21396152	KCNIP4	5.85605	1.92432	0.00234098	0.662411
chr9	15505081	15505107	27	chr9:15464066-15510995	chr9:15505081-15505216	PSIP1	5.80481	1.90764	0.00234292	0.662411
chr2	77511662	77511668	7	chr2:76747719-77593319	chr2:77511626-77511673	LRRTM4	3.82114	1.25606	0.00234888	0.662411
chrX	13926239	13926345	107	chrX:13770939-13938638	chrX:13926214-13926345	GPM6B	3.81509	1.25456	0.00235809	0.662411
chr3	120993193	120993228	36	chr3:120908072-121424761	chr3:120993193-120993309	STXBP5L	3.98417	1.31033	0.00236116	0.662411
chr19	24064604	24064630	27	chr19:24033405-24129968	chr19:24064583-24064801	ZNF254	-3.26811	1.07612	0.00238985	0.662411
chr15	25436673	25436736	64	chr15:25333728-25439051	chr15:25436629-25436736	UBE3A	1.84087	0.606227	0.00239268	0.662411
chr5	11257587	11257642	56	chr5:10971836-11904446	chr5:11257573-11257642	CTNND2	5.55705	1.83259	0.00242662	0.662411
chr11	68086231	68086257	27	chr11:68052859-68121444	chr11:68086202-68086317	CHKA	2.91786	0.96229	0.00242777	0.662411
chr21	42910191	42910205	15	chr21:42879644-42913304	chr21:42910037-42910274	NDUFV3	-3.94132	1.30005	0.00243213	0.662411
chr17	46717435	46717457	23	chr17:46590669-46757464	chr17:46717435-46717457	NSF	3.80727	1.25637	0.00244254	0.662411
chr21	37079626	37079722	97	chr21:37073226-37203112	chr21:37079626-37079727	TTC3	-1.27661	0.421388	0.00244932	0.662411
chr12	62388874	62388982	109	chr12:62260338-62417431	chr12:62388874-62388982	USP15	5.4914	1.81298	0.00245412	0.662411
chr3	68262557	68262655	99	chr3:68004247-68545621	chr3:68262503-68262717	TAFA1	3.67688	1.21458	0.00246757	0.662411
chr5	22782368	22782408	41	chr5:21750673-22853344	chr5:22782297-22782585	CDH12	5.92485	1.95761	0.00247347	0.662411
chr2	132179365	132179471	107	chr2:132147591-132257969	chr2:132179349-132179471	ANKRD30BL	7.88291	2.60767	0.00250309	0.662411
chr19	23265115	23265129	15	chr19:23222755-23274221	chr19:23265084-23265256	AC092329.3	-4.00878	1.3262	0.00250479	0.662411
chr4	95392672	95392714	43	chr4:95162504-95549206	chr4:95392672-95392714	UNC5C	6.02095	1.99199	0.00250624	0.662411
chr17	62000026	62000071	46	chr17:61942605-62065278	chr17:61999865-62000084	MED13	3.99798	1.32276	0.00250726	0.662411
chr3	85770426	85770554	129	chr3:84958981-86074429	chr3:85770426-85770554	CADM2	5.80681	1.92296	0.00253009	0.662411
chr7	78956652	78956675	24	chr7:78017055-79453667	chr7:78956620-78956675	MAGI2	3.21258	1.06409	0.00253535	0.662411
chr11	94417088	94417171	84	chr11:94415570-94493885	chr11:94417062-94417289	MRE11	-2.14147	0.709494	0.00254193	0.662411
chr2	182724073	182724084	12	chr2:182716041-182794464	chr2:182724073-182724126	DNAJC10	7.30977	2.42243	0.00254842	0.662411
chr19	4104143	4104189	47	chr19:4090321-4124122	chr19:4104143-4104189	MAP2K2	-7.80138	2.58551	0.00255	0.662411
chr10	73204902	73204928	27	chr10:73168119-73244504;chr10:73183362-73247255	chr10:73204902-73204934	FAM149B1;DNAJC9	-5.55673	1.84398	0.00258298	0.662411
chr12	98933743	98933752	10	chr12:98726457-99984654	chr12:98933665-98933820	ANKS1B	5.80636	1.92685	0.00258345	0.662411
chr1	75591431	75591464	34	chr1:75202131-75611116	chr1:75591431-75591464	SLC44A5	4.07222	1.35216	0.00259831	0.662411
chr1	154335670	154335678	9	chr1:154325553-154351304	chr1:154335670-154335678	ATP8B2	-6.82979	2.2697	0.00262004	0.662411
chr6	165943974	165944113	140	chr6:165327287-165988078	chr6:165943953-165944113	PDE10A	7.66825	2.55022	0.00263925	0.662411
chr6	12842597	12842610	14	chr6:12716554-13287843	chr6:12842575-12842671	PHACTR1	-6.47953	2.15826	0.00268039	0.662411
chr2	171822602	171822660	59	chr2:171783405-171999859	chr2:171822602-171822660	SLC25A12	2.6477	0.882272	0.00269089	0.662411
chr13	77254783	77254903	121	chr13:77044657-77327094	chr13:77254783-77254915	MYCBP2	5.40497	1.80235	0.0027101	0.662411
chr10	3127558	3127611	54	chr10:3066333-3137718	chr10:3127558-3127611	PFKP	-1.39635	0.465995	0.00273096	0.662411
chr1	51912457	51912491	35	chr1:51907956-51990700	chr1:51912457-51912491	RAB3B	4.76222	1.58971	0.0027385	0.662411
chr12	104820222	104820248	27	chr12:104802553-104958744	chr12:104820209-104820423	SLC41A2	3.16778	1.05748	0.00273928	0.662411
chrY	13373377	13373550	174	chrY:13248379-13480673	chrY:13373377-13373550	UTY	5.06549	1.6915	0.00274743	0.662411
chr6	101909616	101909771	156	chr6:101181257-102070083	chr6:101909616-101909771	GRIK2	1.11228	0.371922	0.00278412	0.662411
chr3	192331333	192331374	42	chr3:192139395-192767764	chr3:192331333-192331374	FGF12	5.51663	1.84536	0.00279476	0.662411
chr12	39919113	39919131	19	chr12:39755025-40106089	chr12:39919113-39919131	SLC2A13	3.01186	1.00887	0.00283217	0.662411
chr4	21207762	21207765	4	chr4:20728606-21948772	chr4:21207669-21207768	KCNIP4	3.84006	1.28657	0.00283825	0.662411
chr11	68755929	68756066	138	chr11:68754620-68844410	chr11:68755857-68756099	CPT1A	-6.3348	2.12357	0.00285353	0.662411
chr20	8488150	8488154	5	chr20:8077251-8968360	chr20:8487965-8488268	PLCB1	5.37874	1.8049	0.00288182	0.662411
chr19	41366942	41367056	115	chr19:41350853-41425001;chr19:41350911-41384083	chr19:41366882-41367106	AC011462.1;TMEM91	-5.27371	1.77088	0.00290126	0.662411
chr11	84908890	84908909	20	chr11:83455012-85627922	chr11:84908890-84908909	DLG2	4.87212	1.63613	0.00290298	0.662411
chr20	45896074	45896091	18	chr20:45890144-45898820	chr20:45895939-45896191	CTSA	-3.10482	1.04268	0.0029039	0.662411
chr19	18368209	18368256	48	chr19:18340598-18369950	chr19:18368160-18368360	PGPEP1	-1.84727	0.620637	0.00291639	0.662411
chr9	111531751	111531780	30	chr9:111525159-111577844	chr9:111531560-111531957	ZNF483	2.89705	0.9734	0.00291823	0.662411
chr12	125448004	125448037	34	chr12:125186836-125662377	chr12:125448004-125448037	TMEM132B	4.59253	1.54358	0.00292763	0.662411
chr4	144004319	144004421	103	chr4:143996104-144019380	chr4:144004319-144004421	GYPB	3.28083	1.10278	0.00292948	0.662411
chr10	95386514	95386527	14	chr10:95311771-95561414	chr10:95386379-95386691	SORBS1	-2.69408	0.905747	0.00293535	0.662411
chr10	115603433	115603454	22	chr10:115093365-115948999	chr10:115603433-115603454	ATRNL1	1.20585	0.40621	0.00299222	0.662411
chr14	26460139	26460156	18	chr14:26443090-26598033	chr14:26460117-26460156	NOVA1	4.32037	1.45616	0.00300752	0.662411
chr12	62319166	62319187	22	chr12:62260338-62417431	chr12:62319000-62319333	USP15	-3.31978	1.11915	0.00301355	0.662411
chr1	244421716	244421734	19	chr1:244408494-244451909	chr1:244421716-244421758	ADSS2	3.51382	1.18505	0.00302565	0.662411
chr12	79412006	79412014	9	chr12:78863993-79452008	chr12:79412006-79412014	SYT1	4.3694	1.47382	0.00303003	0.662411
chr22	31606850	31606900	51	chr22:31488688-31618588	chr22:31606740-31607069	SFI1	-2.62253	0.885347	0.003055	0.662411
chr11	22194852	22194889	38	chr11:21799934-22283357	chr11:22194852-22194889	ANO5	6.20509	2.09486	0.00305596	0.662411
chr19	46317046	46317065	20	chr19:46297046-46343433	chr19:46316963-46317184	HIF3A	-2.03429	0.686958	0.0030634	0.662411
chr7	152075559	152075571	13	chr7:152025674-152122340	chr7:152075544-152075571	GALNT11	5.36683	1.81329	0.00307924	0.662411
chr8	144159202	144159341	140	chr8:144148016-144261940	chr8:144159202-144159341	MROH1	-6.70032	2.26424	0.00308454	0.662411
chr6	79514570	79514590	21	chr6:79484991-79537458	chr6:79514570-79514590	LCA5	7.09085	2.39641	0.00308694	0.662411
chr12	42233914	42233927	14	chr12:42157104-42238349	chr12:42233914-42233927	YAF2	4.6103	1.55826	0.00309011	0.662411
chr21	42991449	42991510	62	chr21:42974510-43033931	chr21:42991449-42991684	PKNOX1	-8.24051	2.78562	0.00309403	0.662411
chr13	36103344	36103404	61	chr13:35768652-36131382	chr13:36103279-36103404	DCLK1	5.88753	1.99211	0.00312244	0.662411
chr19	46317908	46317939	32	chr19:46297046-46343433	chr19:46317862-46318112	HIF3A	-3.43256	1.16159	0.00312613	0.662411
chr7	79130199	79130283	85	chr7:78017055-79453667	chr7:79130199-79130283	MAGI2	2.34976	0.795331	0.00313236	0.662411
chr2	135633309	135633364	56	chr2:135531455-135725270	chr2:135633309-135633364	R3HDM1	4.2198	1.42858	0.00313842	0.662411
chr12	66121457	66121475	19	chr12:66116555-66130750	chr12:66121368-66121563	LLPH	-7.20227	2.43962	0.0031551	0.662411
chr12	111814712	111814788	77	chr12:111766887-111817532	chr12:111814712-111814788	ALDH2	-5.46431	1.8514	0.00316292	0.662411
chr18	61485605	61485693	89	chr18:61333430-61555779	chr18:61485596-61485733	CDH20	-7.38753	2.50335	0.00316687	0.662411
chr6	61756325	61756354	30	chr6:61679961-62286225	chr6:61756325-61756354	KHDRBS2	3.80215	1.2885	0.00316925	0.662411
chr4	103035461	103035501	41	chr4:103019868-103085829	chr4:103035461-103035501	SLC9B2	6.16127	2.09112	0.00321494	0.662411
chr1	243594852	243594859	8	chr1:243488233-243851079	chr1:243594852-243594859	AKT3	4.3739	1.48605	0.00324723	0.662411
chr2	55375127	55375140	14	chr2:55287842-55419895	chr2:55375127-55375205	CCDC88A	2.29333	0.779173	0.00324744	0.662411
chr3	167807997	167808043	47	chr3:167735243-167825569	chr3:167807997-167808043	SERPINI1	-10.0133	3.40407	0.00326549	0.662411
chr9	128327292	128327332	41	chr9:128322544-128334072	chr9:128327167-128327431	COQ4	-3.12578	1.06275	0.00326915	0.662411
chr4	25386884	25386923	40	chr4:25377263-25418498	chr4:25386884-25386923	ANAPC4	6.20784	2.11339	0.00330991	0.662411
chr6	57121942	57122021	80	chr6:57086844-57170305	chr6:57121942-57122021	ZNF451	4.78955	1.63151	0.00332841	0.662411
chr22	38495108	38495115	8	chr22:38483438-38507660	chr22:38495108-38495115	DDX17	5.03849	1.71669	0.00333542	0.662411
chr12	1703911	1703934	24	chr12:1688574-1788674	chr12:1703911-1703934	ADIPOR2	3.46802	1.18198	0.00334553	0.662411
chr13	102806734	102806763	30	chr13:102799110-102875994;chr13:102799119-102841533	chr13:102806655-102806790	BIVM-ERCC5;BIVM	-6.39543	2.17985	0.0033475	0.662411
chr16	2095153	2095165	13	chr16:2088708-2135898	chr16:2095153-2095369	PKD1	-2.49731	0.852625	0.00340091	0.662411
chr1	246306136	246306191	56	chr1:245749342-246507312	chr1:246306135-246306325	SMYD3	2.57254	0.87847	0.00340676	0.662411
chr16	89689020	89689049	30	chr16:89680737-89696354	chr16:89688808-89689088	CDK10	-3.51537	1.20059	0.00341104	0.662411
chr5	36266933	36266974	42	chr5:36246913-36302114	chr5:36266824-36267029	RANBP3L	-5.79731	1.98085	0.00342606	0.662411
chr4	91339724	91339750	27	chr4:90127535-91601913	chr4:91339724-91340072	CCSER1	2.65057	0.906506	0.00345632	0.662411
chr5	167717208	167717230	23	chr5:167284799-168264157	chr5:167717208-167717230	TENM2	4.77087	1.63373	0.0034977	0.662411
chr19	57216205	57216232	28	chr19:57191500-57222846	chr19:57216066-57216331	ZNF264	-3.1614	1.08422	0.0035476	0.662411
chr4	86056950	86056961	12	chr4:85990007-86594625	chr4:86056950-86056961	MAPK10	5.68668	1.95216	0.00357961	0.662411
chr12	62574938	62574962	25	chr12:62466817-62600476	chr12:62574890-62575110	MON2	3.07657	1.05625	0.00358273	0.662411
chr3	76569886	76569924	39	chr3:75906695-77649964	chr3:76569847-76569924	ROBO2	3.3111	1.13678	0.00358317	0.662411
chr20	38771847	38771873	27	chr20:38748460-38772520	chr20:38771847-38771873	ACTR5	3.12833	1.07436	0.00359328	0.662411
chr8	84414060	84414066	7	chr8:84182787-84921844	chr8:84413864-84414145	RALYL	4.52978	1.55582	0.00359702	0.662411
chr2	203302943	203302965	23	chr2:203238977-203306026	chr2:203302719-203302971	CYP20A1	-3.04354	1.04561	0.0036052	0.662411
chr5	66008157	66008216	60	chr5:65926475-66082549	chr5:66008157-66008216	ERBIN	4.8584	1.66926	0.00360834	0.662411
chr8	50277912	50277964	53	chr8:49909789-50796692	chr8:50277912-50278154	SNTG1	2.12232	0.729512	0.00362311	0.662411
chr10	116830664	116830692	29	chr10:116671192-116850251	chr10:116830530-116830767	HSPA12A	-2.43615	0.837437	0.00362524	0.662411
chr11	63717564	63717580	17	chr11:63681446-63759891	chr11:63717453-63717599	RTN3	4.12558	1.41827	0.0036273	0.662411
chr19	16245481	16245524	44	chr19:16197854-16245906	chr19:16245481-16245524	AP1M1	-4.10821	1.41419	0.00367268	0.662411
chr10	63305017	63305056	40	chr10:63167221-63521850	chr10:63305015-63305112	JMJD1C	8.46352	2.91388	0.00367781	0.662411
chr1	32639135	32639212	78	chr1:32600172-32650903	chr1:32639054-32639212	ZBTB8OS	-10.1299	3.49071	0.00370838	0.662411
chr4	40976748	40976837	90	chr4:40810027-41216714	chr4:40976748-40976837	APBB2	3.95973	1.36467	0.00371252	0.662411
chr1	9927786	9927812	27	chr1:9922113-9943407	chr1:9927678-9927962	LZIC	-3.34921	1.15439	0.00371643	0.662411
chr8	140697578	140697581	4	chr8:140657900-141002216	chr8:140697471-140697581	PTK2	-3.59461	1.23954	0.00373211	0.662411
chr17	29439768	29439795	28	chr17:29390464-29551904	chr17:29439768-29439795	TAOK1	5.04369	1.7397	0.00374144	0.662411
chr10	116832230	116832332	103	chr10:116671192-116850251	chr10:116832220-116832461	HSPA12A	-2.52078	0.870466	0.00378076	0.662411
chr10	14009210	14009249	40	chr10:13643706-14462142	chr10:14009210-14009249	FRMD4A	-2.12011	0.732325	0.00379116	0.662411
chr1	75532031	75532071	41	chr1:75202131-75611116	chr1:75532031-75532071	SLC44A5	7.06389	2.44202	0.00382022	0.662411
chr13	77255078	77255137	60	chr13:77044657-77327094	chr13:77255078-77255275	MYCBP2	5.0089	1.73181	0.00382455	0.662411
chr16	6658341	6658418	78	chr16:5239802-7713340	chr16:6658321-6658487	RBFOX1	-2.65855	0.919511	0.00383692	0.662411
chr14	41843117	41843230	114	chr14:41607570-41904549	chr14:41843117-41843230	LRFN5	4.13913	1.4332	0.00387666	0.662411
chr13	66457119	66457124	6	chr13:66302834-67230445	chr13:66457070-66457152	PCDH9	3.31537	1.14896	0.00390738	0.662411
chr4	73214745	73214753	9	chr4:73073376-73258798	chr4:73214745-73214759	ANKRD17	2.16173	0.749578	0.00392747	0.662411
chr6	97037702	97037769	68	chr6:96924620-97140754	chr6:97037702-97037922	KLHL32	-8.45423	2.9339	0.00395707	0.662411
chr1	71874873	71874879	7	chr1:71395943-72282539	chr1:71874873-71874879	NEGR1	4.17755	1.45135	0.00399699	0.662411
chr12	19248130	19248144	15	chr12:19129752-19376400	chr12:19248102-19248144	PLEKHA5	2.4466	0.85077	0.00403063	0.662411
chr11	66090521	66090543	23	chr11:66070272-66244744	chr11:66090521-66090543	PACS1	-4.29131	1.49271	0.00404224	0.662411
chr2	202284927	202284999	73	chr2:202265736-202303661	chr2:202284927-202284999	NOP58	3.46283	1.205	0.00405686	0.662411
chr5	167395641	167395665	25	chr5:167284799-168264157	chr5:167395609-167395665	TENM2	5.07299	1.76594	0.00407008	0.662411
chr11	117085183	117085185	3	chr11:116843402-117098437	chr11:117085183-117085264	SIK3	4.03444	1.40479	0.00407996	0.662411
chr17	80351232	80351264	33	chr17:80260866-80398786	chr17:80351225-80351264	RNF213	-4.97571	1.73276	0.00408466	0.662411
chr14	79302275	79302313	39	chr14:78170373-79868290	chr14:79302275-79302313	NRXN3	2.43942	0.849945	0.00410345	0.662411
chr10	102935258	102935273	16	chr10:102918294-103090222	chr10:102935258-102935273	CNNM2	-3.49059	1.21694	0.00412638	0.662411
chr4	157220643	157220656	14	chr4:157204182-157366075	chr4:157220643-157220673	GRIA2	2.67976	0.934869	0.00415097	0.662411
chr17	45630647	45630665	19	chr17:45620344-45835826	chr17:45630466-45630756	LINC02210-CRHR1	-1.52498	0.532177	0.00416291	0.662411
chr14	71688245	71688262	18	chr14:71320449-71741229	chr14:71688226-71688299	SIPA1L1	-3.45911	1.20795	0.00418824	0.662411
chr4	95391805	95391842	38	chr4:95162504-95549206	chr4:95391805-95392018	UNC5C	4.17963	1.46043	0.00421094	0.662411
chr6	142889251	142889299	49	chr6:142751469-142956698	chr6:142889251-142889299	HIVEP2	1.69539	0.59292	0.00424456	0.662411
chr7	131430801	131430808	8	chr7:131110096-131496632	chr7:131430801-131430808	MKLN1	4.60053	1.60986	0.00426691	0.662411
chr2	77242028	77242113	86	chr2:76747719-77593319	chr2:77241906-77242114	LRRTM4	3.55675	1.24583	0.0043048	0.662411
chrX	29164019	29164085	67	chrX:28587446-29956718	chrX:29164019-29164085	IL1RAPL1	-1.66926	0.584709	0.00430558	0.662411
chr4	91326185	91326250	66	chr4:90127535-91601913	chr4:91326185-91326250	CCSER1	4.10097	1.43681	0.00431425	0.662411
chr1	54638462	54638497	36	chr1:54542257-54639192	chr1:54638379-54638799	ACOT11	-2.47724	0.868017	0.00431857	0.662411
chr1	153868803	153868873	71	chr1:153789030-153923360	chr1:153868803-153868873	GATAD2B	-3.72032	1.3037	0.00432191	0.662411
chr20	3791532	3791562	31	chr20:3786772-3806121	chr20:3791428-3791615	CDC25B	-2.42306	0.849133	0.00432308	0.662411
chr3	116159825	116159896	72	chr3:115802363-117139389	chr3:116159825-116159896	LSAMP	-6.43616	2.25572	0.00432731	0.662411
chr16	15408899	15408980	82	chr16:15395754-15515348;chr16:15395754-15413271	chr16:15408682-15409055;chr16:15408682-15409055	AC140504.1;MPV17L	-7.02218	2.4622	0.0043446	0.662411
chr1	8580974	8580981	8	chr1:8352397-8848921	chr1:8580974-8580981	RERE	3.87507	1.36043	0.00439371	0.662411
chr8	69690077	69690092	16	chr8:69667046-69834978	chr8:69690077-69690171	SLCO5A1	1.27861	0.448899	0.00439514	0.662411
chr19	11950354	11950376	23	chr19:11925068-11950773;chr19:11925075-11979290	chr19:11950354-11950376;chr19:11950354-11950376	ZNF700;AC008770.2	-9.56253	3.35941	0.00442041	0.662411
chrX	104124632	104124646	15	chrX:104099214-104157009	chrX:104124626-104124710	SLC25A53	-2.79238	0.981028	0.00442195	0.662411
chr14	103688337	103688356	20	chr14:103561896-103714249	chr14:103688195-103688385	KLC1	-4.57783	1.60886	0.00443584	0.662411
chrX	11993333	11993440	108	chrX:11822423-12724523	chrX:11993333-11993477	FRMPD4	2.11517	0.743668	0.00445175	0.662411
chr13	96597080	96597090	11	chr13:96090839-96839562	chr13:96596989-96597201	HS6ST3	4.3165	1.51828	0.0044689	0.662411
chr2	169871243	169871321	79	chr2:169827454-170084131	chr2:169871243-169871321	UBR3	3.83829	1.35082	0.00449097	0.662411
chr21	26062865	26062960	96	chr21:25880550-26171128	chr21:26062865-26063010	APP	-2.77675	0.977645	0.00450788	0.662411
chr2	50172898	50172923	26	chr2:49918503-51225575	chr2:50172804-50172923	NRXN1	-6.58029	2.3172	0.00451469	0.662411
chr3	182977604	182977611	8	chr3:182938074-182985953	chr3:182977509-182977706	DCUN1D1	-7.8046	2.7487	0.00452019	0.662411
chr5	94033019	94033109	91	chr5:93617725-94111699	chr5:94033019-94033109	FAM172A	5.82727	2.05255	0.00452492	0.662411
chr9	128878283	128878338	56	chr9:128819663-128881931;chr9:128832942-128882494	chr9:128878283-128878338	AL441992.2;KYAT1	-8.96766	3.15879	0.0045262	0.662411
chr6	165875683	165875741	59	chr6:165327287-165988078	chr6:165875683-165875741	PDE10A	1.32018	0.465057	0.00452923	0.662411
chr7	111154818	111154833	16	chr7:110662644-111562517	chr7:111154818-111154833	IMMP2L	4.55997	1.60687	0.00454265	0.662411
chr1	226715921	226715935	15	chr1:226631690-226739323	chr1:226715921-226716120	ITPKB	-4.20697	1.48333	0.00456597	0.662411
chr14	70974394	70974407	14	chr14:70907405-71115382	chr14:70974315-70974409	PCNX1	3.49125	1.23113	0.00457111	0.662411
chr21	21135125	21135167	43	chr21:20998409-21543329	chr21:21135125-21135318	NCAM2	-2.36748	0.83487	0.00457186	0.662411
chr19	8241382	8241389	8	chr19:8206736-8262421	chr19:8241342-8241456	CERS4	-3.7485	1.32252	0.00459168	0.662411
chr10	115444783	115444796	14	chr10:115093365-115948999	chr10:115444783-115445005	ATRNL1	2.7284	0.964488	0.00467142	0.662411
chr15	92022536	92022544	9	chr15:91853708-92172435	chr15:92022411-92022790	SLCO3A1	2.30022	0.813237	0.00467709	0.662411
chr17	62005088	62005090	3	chr17:61942605-62065278	chr17:62004952-62005175	MED13	-3.61954	1.28057	0.00470599	0.662411
chr1	61216880	61216939	60	chr1:60865259-61462788	chr1:61216880-61216955	NFIA	-4.55642	1.61264	0.00472147	0.662411
chr6	96068643	96068694	52	chr6:96015974-96215612	chr6:96068643-96068694	FUT9	1.61432	0.57161	0.00474032	0.662411
chr16	53500330	53500344	15	chr16:53491040-53504411	chr16:53500330-53500344	AKTIP	4.0752	1.44321	0.00474724	0.662411
chr2	203302413	203302420	8	chr2:203238977-203306026	chr2:203301962-203302521	CYP20A1	-2.50723	0.887949	0.00474849	0.662411
chr8	11123054	11123074	21	chr8:10896045-11201833	chr8:11123054-11123074	XKR6	-5.85497	2.07516	0.00478054	0.662411
chr3	142162741	142162754	14	chr3:142157527-142225592	chr3:142162741-142162958	GK5	-3.46794	1.22919	0.00478277	0.662411
chr10	68523261	68523269	9	chr10:68477998-68527523	chr10:68523125-68523374	SLC25A16	-10.8265	3.83867	0.00479663	0.662411
chr3	40466035	40466071	37	chr3:40457292-40468587	chr3:40465899-40466161	RPL14	-2.79483	0.991283	0.0048113	0.662411
chr20	45839853	45839901	49	chr20:45833799-45843276	chr20:45839853-45839901	SNX21	-5.06283	1.79612	0.00482097	0.662411
chr5	19925689	19925721	33	chr5:19471296-20575873	chr5:19925689-19925721	CDH18	5.14205	1.82472	0.0048324	0.662411
chr7	5739809	5739916	108	chr7:5620047-5781696	chr7:5739809-5739981	RNF216	-2.75433	0.977443	0.00483394	0.662411
chr3	85381601	85381604	4	chr3:84958981-86074429	chr3:85381601-85381604	CADM2	5.59837	1.98727	0.00484573	0.662411
chr1	239562706	239562717	12	chr1:239386565-239915452	chr1:239562632-239562827	CHRM3	-4.92256	1.74878	0.00487993	0.662411
chr2	53943750	53943796	47	chr2:53864069-53970993	chr2:53943649-53943796	PSME4	-3.76447	1.33802	0.00490114	0.662411
chr4	91310863	91310914	52	chr4:90127535-91601913	chr4:91310788-91310914	CCSER1	2.08721	0.742085	0.0049139	0.662411
chr5	71563727	71563737	11	chr5:71455651-71567820	chr5:71563727-71563737	BDP1	4.21109	1.49735	0.00491795	0.662411
chr1	49569931	49569940	10	chr1:48532854-50023954	chr1:49569843-49570063	AGBL4	2.14113	0.761638	0.00493547	0.662411
chr11	129215733	129215773	41	chr11:128965060-129279324	chr11:129215733-129215773	ARHGAP32	7.07765	2.51902	0.00495905	0.662411
chr19	24066819	24066841	23	chr19:24033405-24129968	chr19:24066722-24066841	ZNF254	-2.72629	0.970484	0.00496632	0.662411
chr7	64796982	64797004	23	chr7:64794388-64833681	chr7:64796982-64797004	ZNF138	4.47162	1.59184	0.00496804	0.662411
chr15	89889601	89889668	68	chr15:89830599-89894638;chr15:89834308-89912882	chr15:89889601-89889668;chr15:89889601-89889668	AP3S2;ARPIN-AP3S2	-3.45008	1.22894	0.00499484	0.662411
chr16	78665754	78665814	61	chr16:78099430-79212667	chr16:78665754-78665814	WWOX	-5.75905	2.05173	0.00500176	0.662411
chr1	72179083	72179174	92	chr1:71395943-72282539	chr1:72179083-72179174	NEGR1	4.88333	1.73997	0.00500729	0.662411
chr19	16638521	16638535	15	chr19:16577642-16660115;chr19:16630751-16660442	chr19:16638369-16638634	AC008764.4;SMIM7	-3.67148	1.30844	0.00501615	0.662411
chr19	20539207	20539221	15	chr19:20535825-20565809	chr19:20539039-20539251	ZNF737	1.73621	0.618858	0.00502371	0.662411
chr4	118714761	118714776	16	chr4:118685392-118715433	chr4:118714610-118714879	METTL14	-2.8234	1.0067	0.00503791	0.662411
chr17	9938368	9938396	29	chr17:9910609-10198551	chr17:9938315-9938400	GAS7	-4.5999	1.64078	0.00505529	0.662411
chr1	246259068	246259084	17	chr1:245749342-246507312	chr1:246259068-246259084	SMYD3	-1.90686	0.680546	0.00507932	0.662411
chr1	63552117	63552175	59	chr1:63440770-63593721;chr1:63523372-63572693	chr1:63552093-63552216;chr1:63552093-63552216	ITGB3BP;EFCAB7	2.71161	0.968015	0.00509121	0.662411
chr8	102405653	102405679	27	chr8:102252273-102412759	chr8:102405564-102405820	UBR5	-3.23979	1.15687	0.00510271	0.662411
chr8	1690561	1690653	93	chr8:737628-1708476	chr8:1690544-1690653	DLGAP2	-6.65252	2.37581	0.00510862	0.662411
chr5	137447073	137447106	34	chr5:136975298-137598379	chr5:137447073-137447106	SPOCK1	4.76484	1.70187	0.00511396	0.662411
chr15	99665718	99665731	14	chr15:99565417-99716466	chr15:99665718-99665731	MEF2A	-8.34362	2.98026	0.00511619	0.662411
chr7	66684896	66684909	14	chr7:66628958-66811189;chr7:66682164-66811464	chr7:66684739-66685059;chr7:66684739-66685059	AC027644.4;RABGEF1	-3.16079	1.12939	0.00513153	0.662411
chr6	111556998	111557015	18	chr6:111555381-111606906	chr6:111556854-111557120	TRAF3IP2	-6.03725	2.15836	0.00515559	0.662411
chr14	26460125	26460132	8	chr14:26443090-26598033	chr14:26460117-26460156	NOVA1	6.19446	2.21543	0.00517302	0.662411
chr9	128739016	128739109	94	chr9:128729786-128772414	chr9:128738881-128739145	ZER1	-9.29547	3.3254	0.0051852	0.662411
chr9	33821246	33821292	47	chr9:33817160-33920399	chr9:33821192-33821292	UBE2R2	-4.5372	1.62336	0.00519102	0.662411
chr12	111936686	111936691	6	chr12:111931282-112013185	chr12:111936686-111936691	TMEM116	5.90792	2.11418	0.00519926	0.662411
chr7	23305448	23305515	68	chr7:23298739-23311729	chr7:23305443-23305515	MALSU1	-4.14874	1.48495	0.00520835	0.662411
chr5	177051798	177051811	14	chr5:177022696-177081189	chr5:177051798-177051811	ZNF346	-3.8453	1.37719	0.00523608	0.662411
chr8	102385653	102385666	14	chr8:102252273-102412759	chr8:102385653-102385703	UBR5	4.1498	1.48699	0.0052588	0.662411
chr1	49442039	49442048	10	chr1:48532854-50023954	chr1:49442039-49442048	AGBL4	1.34889	0.483738	0.00529572	0.662411
chr10	124781124	124781128	5	chr10:124617080-124791727;chr10:124748149-124791887	chr10:124780976-124781264;chr10:124780976-124781264	AC068896.1;EEF1AKMT2	-2.61619	0.938221	0.00529597	0.662411
chr15	59476274	59476309	36	chr15:59372693-59523555	chr15:59476274-59476387	FAM81A	3.01814	1.08278	0.00531318	0.662411
chr14	41625654	41625728	75	chr14:41607570-41904549	chr14:41625654-41625728	LRFN5	5.02556	1.80297	0.00531357	0.662411
chr2	24608380	24608398	19	chr2:24491914-24770702	chr2:24608380-24608547	NCOA1	-3.26534	1.17229	0.00534559	0.662411
chr2	55306187	55306194	8	chr2:55287842-55419895	chr2:55306187-55306194	CCDC88A	3.44263	1.23616	0.00535399	0.662411
chr5	167465574	167465581	8	chr5:167284799-168264157	chr5:167465574-167465581	TENM2	5.98203	2.14866	0.0053681	0.662411
chr12	120868097	120868180	84	chr12:120762510-120904358	chr12:120868097-120868180	SPPL3	4.37523	1.57323	0.00541826	0.662411
chr18	3977267	3977318	52	chr18:3496032-4455307	chr18:3977183-3977351	DLGAP1	-9.36514	3.36763	0.00542029	0.662411
chr1	1099510	1099626	117	chr1:1081818-1116361	chr1:1099510-1099673	C1orf159	-8.26983	2.97498	0.00543937	0.662411
chr14	66991871	66991898	28	chr14:66507407-67181803	chr14:66991871-66991898	GPHN	7.43705	2.67559	0.00544273	0.662411
chr13	79395519	79395555	37	chr13:79311824-79406477	chr13:79395473-79395555	RBM26	4.68121	1.68421	0.00544467	0.662411
chr16	75474881	75474899	19	chr16:75472052-75495445	chr16:75474822-75475082	CHST6	-3.12989	1.12614	0.00544743	0.662411
chr8	22487468	22487518	51	chr8:22440819-22541142	chr8:22487362-22487640	PPP3CC	-5.89815	2.12405	0.00548895	0.662411
chr2	195677811	195677876	66	chr2:195575977-195737702	chr2:195677811-195677876	SLC39A10	4.18674	1.50841	0.00551013	0.662411
chr1	46587695	46587804	110	chr1:46557407-46616843	chr1:46587695-46587816	MKNK1	-3.05272	1.09985	0.0055105	0.662411
chr4	84910834	84910852	19	chr4:84669597-84966690	chr4:84910795-84910852	WDFY3	1.53458	0.552966	0.00551705	0.662411
chr3	192701881	192701908	28	chr3:192139395-192767764	chr3:192701843-192701956	FGF12	2.04805	0.738225	0.00553216	0.662411
chr2	79357199	79357245	47	chr2:79185231-80648861	chr2:79357046-79357245	CTNNA2	3.22876	1.16414	0.00554533	0.662411
chr2	169894200	169894238	39	chr2:169827454-170084131	chr2:169894200-169894248	UBR3	5.2459	1.89237	0.00556912	0.662411
chr10	102478686	102478824	139	chr10:102461881-102502712	chr10:102478686-102478834	ACTR1A	-7.24077	2.61294	0.00558646	0.662411
chr3	156540598	156540604	7	chr3:156539553-156555149	chr3:156540416-156540628	SSR3	1.43694	0.51861	0.00559289	0.662411
chr12	80367631	80367685	55	chr12:80099537-80380879	chr12:80367631-80367685	OTOGL	1.15137	0.415595	0.00559854	0.662411
chr2	199937529	199937569	41	chr2:199911293-199955935;chr2:199928913-199955736	chr2:199937400-199937647	C2orf69;TYW5	3.75911	1.35693	0.00560044	0.662411
chr14	49894446	49894453	8	chr14:49893082-49897054	chr14:49894432-49894476	ARF6	-7.4093	2.67492	0.00560708	0.662411
chr3	56636138	56636198	61	chr3:56620133-56683237	chr3:56636138-56636198	TASOR	3.0998	1.11932	0.00561656	0.662411
chr5	161540984	161541054	71	chr5:161288429-161549044	chr5:161540944-161541054	GABRB2	-8.00336	2.89103	0.00563429	0.662411
chr10	12994836	12994933	98	chr10:12896625-13099652	chr10:12994824-12995051	CCDC3	-10.6174	3.83817	0.00567	0.662411
chr12	42185050	42185083	34	chr12:42157104-42238349	chr12:42184911-42185171	YAF2	-3.20552	1.15882	0.00567139	0.662411
chr2	77430471	77430477	7	chr2:76747719-77593319	chr2:77430463-77430478	LRRTM4	3.04032	1.09971	0.00569823	0.662411
chr16	24690109	24690155	47	chr16:24610209-24827632	chr16:24690045-24690292	TNRC6A	-4.89473	1.77055	0.0057004	0.662411
chr2	29148765	29148779	15	chr2:29097705-29189643	chr2:29148765-29148779	CLIP4	3.22922	1.16836	0.00571164	0.662411
chr10	66986243	66986257	15	chr10:65912523-67696195;chr10:66926036-67101551	chr10:66986239-66986257;chr10:66986239-66986257	CTNNA3;LRRTM3	3.3958	1.22922	0.00573499	0.662411
chr1	113129125	113129155	31	chr1:113073198-113132260	chr1:113129065-113129231	LRIG2	-2.93331	1.06193	0.00574031	0.662411
chr16	89516036	89516057	22	chr16:89490719-89557766	chr16:89516036-89516149	SPG7	-6.50002	2.35387	0.00575498	0.662411
chr22	50413158	50413225	68	chr22:50343304-50445090	chr22:50413158-50413225	PPP6R2	-8.12883	2.94637	0.00579902	0.662411
chr6	78902385	78902412	28	chr6:78867551-78946440	chr6:78902200-78902412	IRAK1BP1	1.06894	0.387452	0.00579992	0.662411
chr10	96875207	96875253	47	chr10:96832254-96995956	chr10:96875107-96875316	LCOR	-7.35442	2.66582	0.0058017	0.662411
chr9	77887037	77887062	26	chr9:77716097-78031811	chr9:77887009-77887122	GNAQ	3.62885	1.31554	0.00580777	0.662411
chr4	86265042	86265059	18	chr4:85990007-86594625	chr4:86264988-86265131	MAPK10	2.61014	0.946656	0.00582949	0.662411
chrX	12223115	12223182	68	chrX:11822423-12724523	chrX:12223115-12223182	FRMPD4	3.72346	1.3508	0.00584254	0.662411
chr7	154321156	154321171	16	chr7:153887097-154894285	chr7:154321156-154321171	DPP6	-3.38135	1.22674	0.00584457	0.662411
chr15	63705918	63705935	18	chr15:63608618-63833948	chr15:63705846-63706024	HERC1	2.51829	0.913857	0.00585717	0.662411
chr9	96482053	96482102	50	chr9:96450169-96491336	chr9:96482053-96482102	HABP4	-8.84023	3.20999	0.00588772	0.662411
chr20	8183347	8183420	74	chr20:8077251-8968360	chr20:8183347-8183420	PLCB1	1.41092	0.51236	0.00589147	0.662411
chr7	82880490	82880524	35	chr7:82754012-83162930	chr7:82880490-82880524	PCLO	5.23129	1.90027	0.00590656	0.662411
chr3	76567944	76567976	33	chr3:75906695-77649964	chr3:76567882-76568097	ROBO2	3.83955	1.39498	0.00591595	0.662411
chr19	57787775	57787832	58	chr19:57769655-57819939	chr19:57787758-57787957	ZNF586	-7.81045	2.83787	0.0059193	0.662411
chr11	6681917	6681928	12	chr11:6680385-6683340	chr11:6681917-6681928	MRPL17	2.5298	0.919774	0.0059511	0.662411
chr14	50323612	50323617	6	chr14:50312324-50335558	chr14:50323456-50323673	DMAC2L	3.02965	1.10151	0.00595139	0.662411
chr13	66956055	66956063	9	chr13:66302834-67230445	chr13:66955900-66956093	PCDH9	-1.95371	0.710499	0.00596368	0.662411
chr4	88259144	88259183	40	chr4:88257620-88284769	chr4:88259144-88259230	PPM1K	-8.34557	3.03597	0.00597956	0.662411
chr14	39151202	39151278	77	chr14:39147811-39170532	chr14:39151129-39151278	TRAPPC6B	-6.08928	2.21664	0.0060128	0.662411
chr1	54638427	54638457	31	chr1:54542257-54639192	chr1:54638379-54638799	ACOT11	-3.61118	1.31484	0.00602372	0.662411
chr6	75906498	75906529	32	chr6:75749192-75919537	chr6:75906497-75906569	MYO6	-8.90911	3.24427	0.0060307	0.662411
chr7	98864260	98864308	49	chr7:98846488-98870771	chr7:98864260-98864308	TMEM130	-4.14241	1.50925	0.00605695	0.662411
chr16	12959279	12959330	52	chr16:12901598-13240416	chr16:12959279-12959330	SHISA9	1.74229	0.634933	0.00606845	0.662411
chr3	37254589	37254626	38	chr3:37243177-37366751	chr3:37254589-37254724	GOLGA4	3.64651	1.32956	0.00609455	0.662411
chr9	94295132	94295150	19	chr9:94259298-94301829	chr9:94295074-94295285	ZNF169	2.61917	0.955044	0.00609811	0.662411
chr19	57806754	57806766	13	chr19:57769655-57819939;chr19:57803841-57814913	chr19:57806668-57806926;chr19:57806668-57806926	ZNF586;ZNF552	-8.14848	2.97245	0.00611898	0.662411
chr8	69690099	69690112	14	chr8:69667046-69834978	chr8:69690077-69690171	SLCO5A1	1.456	0.531196	0.00612562	0.662411
chr15	92940182	92940205	24	chr15:92883413-92949230;chr15:92900189-93027996	chr15:92940182-92940205;chr15:92940182-92940205	AC013394.1;CHD2	3.6605	1.33628	0.00615658	0.662411
chrX	29035136	29035160	25	chrX:28587446-29956718	chrX:29035136-29035160	IL1RAPL1	3.17732	1.16044	0.00618074	0.662411
chr16	1358979	1359001	23	chr16:1351931-1364113	chr16:1358915-1359092	GNPTG	-4.24954	1.55205	0.00618117	0.662411
chr3	33298394	33298466	73	chr3:33277025-33403662	chr3:33298394-33298554	FBXL2	3.93622	1.43776	0.0061863	0.662411
chr12	82703066	82703159	94	chr12:82686880-83134870	chr12:82703066-82703159	TMTC2	7.31611	2.67242	0.00618821	0.662411
chr17	54956358	54956390	33	chr17:54899387-54961956;chr17:54951902-54968703	chr17:54956358-54956604;chr17:54956358-54956604	TOM1L1;COX11	-3.22804	1.17922	0.00619181	0.662411
chr1	20917240	20917279	40	chr1:20806292-21176888	chr1:20917234-20917328	EIF4G3	4.46486	1.63151	0.0062069	0.662411
chr12	75384894	75384968	75	chr12:75275979-75390928	chr12:75384894-75384968	CAPS2	4.72976	1.72868	0.00621803	0.662411
chr16	56840926	56840930	5	chr16:56730118-56850286	chr16:56840734-56840991	NUP93	-2.04593	0.747831	0.00622249	0.662411
chr3	197537261	197537275	15	chr3:197509783-197573323	chr3:197537018-197537275	BDH1	-3.59594	1.31442	0.0062236	0.662411
chr10	72225781	72225816	36	chr10:72216000-72235860	chr10:72225633-72225887	ANAPC16	-5.68449	2.07807	0.00622904	0.662411
chr3	197113899	197113901	3	chr3:197042560-197299330	chr3:197113899-197113991	DLG1	5.52233	2.01895	0.00623346	0.662411
chr9	9508379	9508427	49	chr9:8314246-10612723	chr9:9508379-9508427	PTPRD	3.5112	1.28388	0.00624106	0.662411
chr6	110730860	110730875	16	chr6:110609978-110815958	chr6:110730860-110731025	CDK19	-6.72681	2.46007	0.00624938	0.662411
chr19	8234356	8234386	31	chr19:8206736-8262421	chr19:8234356-8234386	CERS4	-3.84002	1.40525	0.00628324	0.662411
chr18	184498	184525	28	chr18:158383-214629	chr18:184498-184525	USP14	4.24855	1.55527	0.0063006	0.662411
chr15	89899156	89899189	34	chr15:89834308-89912882;chr15:89895006-89912952	chr15:89899156-89899374;chr15:89899156-89899374	ARPIN-AP3S2;ARPIN	-2.48519	0.910507	0.00634399	0.662411
chr3	61762649	61762688	40	chr3:61561569-62297609	chr3:61762649-61762688	PTPRG	1.17658	0.431176	0.00635714	0.662411
chr1	10111821	10111846	26	chr1:10032832-10181239	chr1:10111716-10111914	UBE4B	-3.80119	1.39357	0.00637841	0.662411
chr10	119572891	119572973	83	chr10:119571802-119597029	chr10:119572209-119573009	TIAL1	-3.03747	1.11395	0.00639617	0.662411
chr7	99567069	99567086	18	chr7:99558406-99576453;chr7:99558695-99607810	chr7:99566941-99567129;chr7:99566941-99567129	ZNF655;AC005020.2	-2.43671	0.893807	0.00640652	0.662411
chr2	77435834	77435857	24	chr2:76747719-77593319	chr2:77435735-77435857	LRRTM4	3.52605	1.29356	0.00641355	0.662411
chrX	29087893	29087947	55	chrX:28587446-29956718	chrX:29087762-29088019	IL1RAPL1	1.41101	0.517785	0.00642849	0.662411
chr2	54184878	54184950	73	chr2:53970838-54305300	chr2:54184878-54184950	ACYP2	5.19941	1.90832	0.00643796	0.662411
chr12	133118019	133118058	40	chr12:133106817-133130473	chr12:133118019-133118058	ZNF891	-6.7543	2.47906	0.00643918	0.662411
chr15	29738748	29738816	69	chr15:29699367-29968865	chr15:29738748-29738816	TJP1	5.30031	1.94554	0.00644308	0.662411
chr3	113766485	113766569	85	chr3:113747033-113812056	chr3:113766485-113766569	ATP6V1A	5.89957	2.16588	0.00645219	0.662411
chr15	80539946	80539957	12	chr15:80404350-80597933	chr15:80539818-80540032	ARNT2	3.19078	1.17142	0.00645266	0.662411
chr12	76461575	76461633	59	chr12:76351797-76559809	chr12:76461575-76461633	OSBPL8	6.37494	2.34091	0.00646391	0.662411
chr2	24531139	24531152	14	chr2:24491914-24770702	chr2:24531023-24531371	NCOA1	-1.84669	0.678338	0.00648156	0.662411
chr4	6436028	6436037	10	chr4:6320578-6563600	chr4:6435980-6436037	PPP2R2C	2.52481	0.927535	0.00648745	0.662411
chr14	79094975	79094979	5	chr14:78170373-79868290	chr14:79094948-79094981	NRXN3	1.34879	0.495529	0.00649023	0.662411
chr13	44534084	44534130	47	chr13:44432143-44577147	chr13:44534080-44534348	TSC22D1	2.80106	1.02925	0.00649946	0.662411
chr20	8436089	8436119	31	chr20:8077251-8968360	chr20:8436067-8436295	PLCB1	-2.46942	0.907609	0.00651245	0.662411
chr22	50623584	50623597	14	chr22:50622754-50628173	chr22:50623529-50623624	ARSA	-3.70958	1.36407	0.00653839	0.662411
chr10	115115133	115115145	13	chr10:115093365-115948999	chr10:115114764-115115268	ATRNL1	4.87438	1.79323	0.00656357	0.662411
chr17	38535037	38535075	39	chr17:38530031-38605952	chr17:38534853-38535106	SRCIN1	-2.07797	0.765155	0.00661249	0.662411
chr4	159114054	159114102	49	chr4:159103013-159360174	chr4:159114031-159114138	RAPGEF2	3.18376	1.17245	0.00661831	0.662411
chr1	2286348	2286372	25	chr1:2228319-2310213	chr1:2286230-2286461	SKI	-3.08281	1.13541	0.00662446	0.662411
chr6	124533921	124533980	60	chr6:123803865-124825640	chr6:124533921-124534023	NKAIN2	3.44962	1.27078	0.00663623	0.662411
chr2	169883926	169884016	91	chr2:169827454-170084131	chr2:169883908-169884016	UBR3	4.33444	1.5968	0.00663844	0.662411
chr2	50912504	50912514	11	chr2:49918503-51225575	chr2:50912359-50912558	NRXN1	4.54539	1.67453	0.00663919	0.662411
chr8	103993753	103993795	43	chr8:103500696-104256094	chr8:103993753-103993845	RIMS2	3.73289	1.3753	0.00664267	0.662411
chr19	37327054	37327110	57	chr19:37312837-37369365	chr19:37327054-37327110	ZNF875	-6.52475	2.40416	0.00664889	0.662411
chr12	62484163	62484169	7	chr12:62466817-62600476	chr12:62484163-62484169	MON2	2.50198	0.922266	0.00667061	0.662411
chr3	180930107	180930184	78	chr3:180868141-180982753	chr3:180930107-180930184	FXR1	-7.14712	2.63467	0.00667335	0.662411
chr4	21820328	21820332	5	chr4:20728606-21948772	chr4:21820285-21820338	KCNIP4	2.68787	0.990928	0.00667818	0.662411
chr1	150413972	150414025	54	chr1:150363091-150476566	chr1:150413972-150414042	RPRD2	-16.9523	6.25045	0.00668443	0.662411
chr15	40376569	40376575	7	chr15:40358219-40378621	chr15:40376569-40376575	DISP2	-9.10379	3.35952	0.00673144	0.662411
chr10	43210918	43210949	32	chr10:43194535-43267065	chr10:43210918-43210949	RASGEF1A	-2.75884	1.01879	0.00677002	0.662411
chr6	109076971	109077051	81	chr6:108986437-109094819	chr6:109076861-109077051	SESN1	2.42496	0.895806	0.00678914	0.662411
chr22	18100176	18100205	30	chr22:18077920-18131138	chr22:18100098-18100349	PEX26	-2.72256	1.00637	0.00682358	0.662411
chr10	35353161	35353201	41	chr10:35247025-35572669	chr10:35353161-35353217	CCNY	4.3316	1.60189	0.00684977	0.662411
chr2	141312799	141312826	28	chr2:140231423-142131016	chr2:141312799-141312826	LRP1B	-5.5674	2.05999	0.00687913	0.662411
chr11	18010143	18010149	7	chr11:17788048-18013047	chr11:18010143-18010149	SERGEF	2.96583	1.09791	0.00690597	0.662411
chr2	58213628	58213682	55	chr2:58159243-58241372	chr2:58213628-58213716	FANCL	4.74116	1.75645	0.00694894	0.662411
chr15	42539340	42539368	29	chr15:42491233-42545356;chr15:42497395-42548786;chr15:42537820-42548802	chr15:42539276-42539444;chr15:42539276-42539444;chr15:42539276-42539444	SNAP23;AC018362.3;LRRC57	-6.20077	2.29724	0.00695015	0.662411
chr2	53855072	53855102	31	chr2:53532672-53860160;chr2:53852912-53859967	chr2:53855072-53855102;chr2:53855072-53855102	ASB3;GPR75	-5.34487	1.98056	0.00696182	0.662411
chr3	151405500	151405538	39	chr3:151085697-151437072	chr3:151405500-151405538	MED12L	3.34576	1.24004	0.00697356	0.662411
chr3	85125458	85125498	41	chr3:84958981-86074429	chr3:85125375-85125650	CADM2	2.5834	0.957531	0.00697615	0.662411
chr5	130106130	130106244	115	chr5:129904465-130186634	chr5:130106069-130106283	CHSY3	3.68267	1.36608	0.00702192	0.662411
chr14	79008722	79008745	24	chr14:78170373-79868290	chr14:79008706-79008800	NRXN3	2.12514	0.788322	0.00702234	0.662411
chr22	40927353	40927363	11	chr22:40857077-40932815	chr22:40927201-40927462	XPNPEP3	-2.4694	0.916314	0.00704047	0.662411
chr1	16325863	16325885	23	chr1:16246840-16352480	chr1:16325691-16325899	FBXO42	-4.132	1.53339	0.00704559	0.662411
chr1	6606274	6606362	89	chr1:6590724-6614607	chr1:6606274-6606362	KLHL21	-9.09239	3.37448	0.00705045	0.662411
chr12	62517629	62517663	35	chr12:62466817-62600476	chr12:62517430-62517696	MON2	2.87437	1.06687	0.00705572	0.662411
chr2	174372854	174372877	24	chr2:174348022-174395712	chr2:174372854-174372877	CIR1	5.32038	1.97538	0.00707392	0.662411
chr1	92309568	92309592	25	chr1:92299059-92402056	chr1:92309568-92309616	RPAP2	-2.45997	0.913478	0.00708192	0.662411
chr16	24657578	24657641	64	chr16:24610209-24827632	chr16:24657578-24657641	TNRC6A	-5.91622	2.19728	0.00709135	0.662411
chr2	114477610	114477630	21	chr2:114442299-115845780	chr2:114477537-114477674	DPP10	-4.01249	1.4911	0.00712478	0.662411
chr17	31205469	31205532	64	chr17:31094927-31382116	chr17:31205469-31205532	NF1	5.14329	1.91154	0.00713113	0.662411
chr14	60822793	60822869	77	chr14:60734742-60969965	chr14:60822793-60822869	MNAT1	2.31635	0.860994	0.00713835	0.662411
chr16	6500866	6500896	31	chr16:5239802-7713340	chr16:6500866-6500896	RBFOX1	2.72507	1.01312	0.00714981	0.662411
chr12	56309643	56309683	41	chr12:56285916-56316059	chr12:56309643-56309683	AC073896.1	-3.3537	1.24892	0.00724689	0.662411
chr2	240002147	240002167	21	chr2:239892450-240025345	chr2:240002147-240002286	NDUFA10	-3.53255	1.31564	0.00725208	0.662411
chr4	3419512	3419517	6	chr4:3293028-3439913	chr4:3419512-3419517	RGS12	-7.50235	2.79421	0.00725374	0.662411
chr8	47710730	47710748	19	chr8:47260878-47736306	chr8:47710730-47710748	SPIDR	-4.9719	1.85186	0.0072571	0.662411
chr17	69310359	69310408	50	chr17:69244311-69327244	chr17:69310359-69310436	ABCA5	2.78339	1.03672	0.00725728	0.662411
chr1	110367222	110367239	18	chr1:110362851-110391082	chr1:110367206-110367461	SLC16A4	3.33994	1.24432	0.00727146	0.662411
chr3	152378899	152378913	15	chr3:152243828-152465780	chr3:152378899-152378990	MBNL1	2.59615	0.96746	0.00728626	0.662411
chr10	77570855	77570874	20	chr10:76869601-77638369	chr10:77570831-77570874	KCNMA1	-5.72314	2.13342	0.00730489	0.662411
chr5	146131655	146131692	38	chr5:146110566-146182696	chr5:146131629-146131786	LARS1	4.00359	1.49304	0.00732919	0.662411
chr3	167756346	167756391	46	chr3:167735243-167825569	chr3:167756346-167756423	SERPINI1	-8.96126	3.34191	0.00732982	0.662411
chr14	20366898	20366933	36	chr14:20365667-20413501	chr14:20366883-20367031	TEP1	-1.9687	0.734191	0.00733028	0.662411
chr1	235248128	235248154	27	chr1:235131634-235328219	chr1:235248128-235248331	ARID4B	-2.10637	0.785634	0.00733798	0.662411
chr1	71660993	71661036	44	chr1:71395943-72282539	chr1:71660896-71661146	NEGR1	-4.32808	1.61443	0.00734313	0.662411
chr9	137611292	137611294	3	chr9:137605685-137615360	chr9:137611275-137611546	ARRDC1	-2.97281	1.10897	0.00734677	0.662411
chr1	14916803	14916871	69	chr1:13892792-15118043	chr1:14916803-14916871	KAZN	2.29745	0.857087	0.00735057	0.662411
chr4	84712106	84712121	16	chr4:84669597-84966690	chr4:84712106-84712202	WDFY3	6.01518	2.24407	0.00735176	0.662411
chr21	42983059	42983078	20	chr21:42974510-43033931	chr21:42982848-42983099	PKNOX1	-4.25841	1.58907	0.00736623	0.662411
chr22	39653084	39653144	61	chr22:39570753-39689735	chr22:39653084-39653144	CACNA1I	-3.46697	1.29377	0.00736786	0.662411
chr3	15589365	15589389	25	chr3:15560699-15601852	chr3:15589237-15589445	HACL1	5.81415	2.17001	0.00737715	0.662411
chr20	3790081	3790113	33	chr20:3786772-3806121	chr20:3790005-3790113	CDC25B	-5.9923	2.23737	0.00740018	0.662411
chr10	115107306	115107344	39	chr10:115093365-115948999	chr10:115107120-115107526	ATRNL1	3.09463	1.15559	0.00740683	0.662411
chr4	91341708	91341732	25	chr4:90127535-91601913	chr4:91341635-91341817	CCSER1	3.13336	1.17007	0.00740769	0.662411
chr5	131648225	131648231	7	chr5:131425891-131796983;chr5:131641714-131797063	chr5:131648225-131648231;chr5:131648225-131648231	AC008695.1;FNIP1	1.73542	0.648194	0.00742143	0.662411
chr1	179997354	179997429	76	chr1:179954773-180114875	chr1:179997299-179997429	CEP350	2.84647	1.06319	0.00742205	0.662411
chr1	10265739	10265779	41	chr1:10210570-10381603	chr1:10265612-10265779	KIF1B	-2.58798	0.966736	0.0074279	0.662411
chr17	54952407	54952435	29	chr17:54899387-54961956;chr17:54951902-54968703	chr17:54952253-54952490;chr17:54952253-54952490	TOM1L1;COX11	-3.80698	1.42222	0.00743323	0.662411
chr22	36488035	36488053	19	chr22:36487190-36507101	chr22:36487829-36488128	FOXRED2	-2.04047	0.762383	0.00744105	0.662411
chr22	36488808	36488818	11	chr22:36487190-36507101	chr22:36488616-36488848	FOXRED2	-2.81394	1.05138	0.00744141	0.662411
chr2	142005242	142005255	14	chr2:140231423-142131016	chr2:142005231-142005255	LRP1B	1.90525	0.711918	0.00744577	0.662411
chr3	97060053	97060103	51	chr3:96814581-97752460	chr3:97060006-97060103	EPHA6	-5.2046	1.94488	0.0074496	0.662411
chr1	16340379	16340482	104	chr1:16246840-16352480	chr1:16340379-16340482	FBXO42	-6.10057	2.28081	0.00747879	0.662411
chr14	41626154	41626269	116	chr14:41607570-41904549	chr14:41626154-41626269	LRFN5	5.55443	2.07672	0.00748164	0.662411
chr14	88403259	88403302	44	chr14:88384924-88470350	chr14:88403220-88403302	SPATA7	5.17375	1.93468	0.0074903	0.662411
chr19	39012795	39012844	50	chr19:38990714-39032785	chr19:39012638-39013023	FBXO27	-2.86003	1.06997	0.00751754	0.662411
chrX	29174124	29174198	75	chrX:28587446-29956718	chrX:29174124-29174198	IL1RAPL1	5.00397	1.87207	0.00751856	0.662411
chr11	9293951	9293970	20	chr11:9280654-9314636	chr11:9293951-9294007	TMEM41B	3.79238	1.41943	0.00754551	0.662411
chr3	37107097	37107182	86	chr3:37052626-37183689	chr3:37107077-37107182	LRRFIP2	3.1864	1.19272	0.00755012	0.662411
chr9	87517164	87517234	71	chr9:87497228-87708634	chr9:87517128-87517234	DAPK1	-1.21637	0.455336	0.00755398	0.662411
chr19	51700169	51700204	36	chr19:51689128-51712387	chr19:51700169-51700204	SPACA6	-11.0404	4.13466	0.0075807	0.662411
chr2	207976637	207976650	14	chr2:207821288-208025527	chr2:207976637-207976650	PLEKHM3	1.66379	0.623098	0.00758088	0.662411
chr12	4304989	4305001	13	chr12:4269771-4305353;chr12:4273762-4405490	chr12:4304960-4305001	CCND2;AC008012.1	2.07487	0.777069	0.00758236	0.662411
chr1	28498892	28498907	16	chr1:28369582-28500364	chr1:28498805-28499018	PHACTR4	-3.25949	1.22092	0.00759161	0.662411
chr1	29075253	29075276	24	chr1:28887091-29120046	chr1:29075223-29075276	EPB41	-9.70051	3.63397	0.00759873	0.662411
chr2	43797862	43797893	32	chr2:43774039-43810010	chr2:43797862-43798093	DYNC2LI1	1.77056	0.663343	0.00760441	0.662411
chr10	14202530	14202569	40	chr10:13643706-14462142	chr10:14202439-14202682	FRMD4A	-2.18476	0.818773	0.00762294	0.662411
chr4	21085124	21085202	79	chr4:20728606-21948772	chr4:21085102-21085230	KCNIP4	3.76226	1.41034	0.00763871	0.662411
chr14	78429180	78429206	27	chr14:78170373-79868290	chr14:78429099-78429206	NRXN3	3.54538	1.32905	0.00763933	0.662411
chr9	76639531	76639578	48	chr9:76419850-76651203;chr9:76611376-76906114	chr9:76639531-76639578;chr9:76639531-76639578	GCNT1;PRUNE2	2.94	1.10215	0.00764133	0.662411
chr1	39400742	39400771	30	chr1:39081316-39487177	chr1:39400568-39400771	MACF1	4.64136	1.73995	0.00764136	0.662411
chr3	11501053	11501183	131	chr3:11272309-11557665	chr3:11501017-11501183	ATG7	-3.91939	1.47046	0.00768931	0.662411
chr11	89029144	89029175	32	chr11:88504576-89065945	chr11:89028989-89029181	GRM5	2.39	0.896728	0.00769323	0.662411
chr1	14516250	14516327	78	chr1:13892792-15118043	chr1:14516250-14516372	KAZN	-6.95554	2.61018	0.00770415	0.662411
chr3	24417134	24417138	5	chr3:24117153-24495756	chr3:24417134-24417138	THRB	1.41157	0.529726	0.00770549	0.662411
chr2	202299125	202299143	19	chr2:202265736-202303661	chr2:202299125-202299143	NOP58	1.58848	0.596201	0.00771399	0.662411
chr6	88163128	88163139	12	chr6:88139864-88166359	chr6:88163121-88163211	CNR1	4.00975	1.50528	0.00772646	0.662411
chr19	20635460	20635487	28	chr19:20619939-20661596	chr19:20635415-20635613	ZNF626	1.84401	0.692413	0.00774097	0.662411
chr5	61378633	61378649	17	chr5:61332258-61546172	chr5:61378612-61378830	ZSWIM6	2.08139	0.781764	0.00775801	0.662411
chr11	62738890	62738905	16	chr11:62728069-62740293	chr11:62738889-62738952	TTC9C	4.13488	1.55335	0.00776979	0.662411
chr6	110133008	110133069	62	chr6:110099819-110180004	chr6:110132998-110133110	WASF1	-4.71666	1.77272	0.00779797	0.662411
chr4	48835649	48835670	22	chr4:48805212-48861817	chr4:48835635-48835670	OCIAD1	1.71015	0.642829	0.00780613	0.662411
chr7	79348350	79348438	89	chr7:78017055-79453667	chr7:79348350-79348438	MAGI2	1.36045	0.511879	0.00786627	0.662411
chr5	59642420	59642530	111	chr5:58969038-60522120	chr5:59642420-59642585	PDE4D	4.23341	1.59291	0.00786882	0.662411
chr4	84906606	84906649	44	chr4:84669597-84966690	chr4:84906606-84906649	WDFY3	5.39732	2.0311	0.00787609	0.662411
chr19	34223120	34223180	61	chr19:34172504-34229515	chr19:34223120-34223242	LSM14A	-4.52372	1.70236	0.00787638	0.662411
chr12	19578268	19578319	52	chr12:19404045-19720801	chr12:19578268-19578472	AEBP2	3.90941	1.47196	0.00790922	0.662411
chr3	129812220	129812266	47	chr3:129647792-129893606	chr3:129812220-129812266	TMCC1	4.07835	1.53582	0.00791958	0.662411
chr4	6419298	6419314	17	chr4:6320578-6563600	chr4:6419298-6419314	PPP2R2C	-9.32214	3.5112	0.00793149	0.662411
chr6	87158527	87158553	27	chr6:87152833-87265943	chr6:87158527-87158615	ZNF292	1.54237	0.580953	0.00793348	0.662411
chr4	2649268	2649301	34	chr4:2536647-2732573	chr4:2649227-2649301	FAM193A	-5.13248	1.93382	0.00795284	0.662411
chr12	123927135	123927203	69	chr12:123762188-123935720;chr12:123918660-123972831	chr12:123927078-123927216;chr12:123927078-123927216	DNAH10;CCDC92	-2.76393	1.04157	0.00796302	0.662411
chr12	44543870	44543895	26	chr12:44508275-44921848	chr12:44543852-44543895	NELL2	4.78481	1.80324	0.00796727	0.662411
chr14	103485107	103485155	49	chr14:103385392-103503831	chr14:103485107-103485155	MARK3	-7.55828	2.849	0.00797899	0.662411
chr5	139300186	139300198	13	chr5:139273752-139331671;chr5:139293674-139331677	chr5:139300103-139300330	MATR3;MATR3	-4.05702	1.52926	0.00797952	0.662411
chr1	32679087	32679135	49	chr1:32651142-32686211	chr1:32679026-32679238	RBBP4	-5.99784	2.26098	0.00798371	0.662411
chr13	66990522	66990565	44	chr13:66302834-67230445	chr13:66990522-66990565	PCDH9	4.63202	1.74662	0.00800182	0.662411
chr19	57699793	57699810	18	chr19:57681969-57717301;chr19:57682045-57753575;chr19:57697367-57709194	chr19:57699700-57699967;chr19:57699700-57699967	ZNF551;AC003006.1;ZNF154	-3.2566	1.22807	0.00800639	0.662411
chr20	45884492	45884569	78	chr20:45881227-45885266	chr20:45884443-45884569	ZSWIM1	-8.40049	3.16807	0.00801081	0.662411
chr9	8919167	8919249	83	chr9:8314246-10612723	chr9:8919158-8919358	PTPRD	-6.48692	2.44705	0.0080273	0.662411
chr2	11189725	11189752	28	chr2:11179759-11348330	chr2:11189719-11189799	ROCK2	4.94126	1.86402	0.00802882	0.662411
chr3	38525817	38525833	17	chr3:38496127-38542161	chr3:38525761-38525878	EXOG	-4.86327	1.83525	0.00805113	0.662411
chr14	35744249	35744289	41	chr14:35538352-35809304	chr14:35744249-35744289	RALGAPA1	4.49194	1.69517	0.00805265	0.662411
chr4	6457109	6457127	19	chr4:6320578-6563600	chr4:6456941-6457145	PPP2R2C	-1.75578	0.6626	0.00805301	0.662411
chr10	116825053	116825072	20	chr10:116671192-116850251	chr10:116824977-116825185	HSPA12A	-1.34618	0.508051	0.00805643	0.662411
chr19	46940425	46940483	59	chr19:46860997-47005077	chr19:46940425-46940483	ARHGAP35	-6.21491	2.34556	0.00805761	0.662411
chr8	3891274	3891361	88	chr8:2935353-4994972	chr8:3891267-3891361	CSMD1	4.29141	1.62048	0.00809154	0.662411
chr14	100296347	100296377	31	chr14:100291116-100306547	chr14:100296221-100296407	SLC25A29	-1.59983	0.604269	0.00810781	0.662411
chr11	94416734	94416750	17	chr11:94415570-94493885	chr11:94416734-94416867	MRE11	-1.04582	0.395157	0.00813087	0.662411
chr2	32487978	32488001	24	chr2:32357028-32618899	chr2:32487978-32488001	BIRC6	0.914942	0.345719	0.00813313	0.662411
chr8	50250997	50251000	4	chr8:49909789-50796692	chr8:50250997-50251000	SNTG1	3.9021	1.47454	0.00813719	0.662411
chr17	45048970	45049060	91	chr17:45023340-45061109	chr17:45048970-45049072	DCAKD	-4.95646	1.87352	0.0081563	0.662411
chr2	203304073	203304187	115	chr2:203238977-203306026	chr2:203303956-203304187	CYP20A1	-2.48103	0.937999	0.00816847	0.662411
chr7	79345096	79345101	6	chr7:78017055-79453667	chr7:79345096-79345101	MAGI2	1.35043	0.510748	0.00819251	0.662411
chr10	110049632	110049676	45	chr10:109996368-110135565	chr10:110049632-110049676	ADD3	3.05878	1.15698	0.00819926	0.662411
chr5	144310409	144310431	23	chr5:144170873-144485686	chr5:144310409-144310431	KCTD16	4.10059	1.55117	0.00820405	0.662411
chr1	171487611	171487664	54	chr1:171485551-171593511	chr1:171487611-171487664	PRRC2C	1.63844	0.619801	0.00820546	0.662411
chr5	55505945	55505981	37	chr5:55424854-55534969	chr5:55505945-55506005	PLPP1	-5.67908	2.1487	0.00821676	0.662411
chr16	7159266	7159317	52	chr16:5239802-7713340	chr16:7159184-7159317	RBFOX1	-1.74794	0.661425	0.00822522	0.662411
chr22	45740540	45740544	5	chr22:45671798-45845307	chr22:45740540-45740544	ATXN10	7.18798	2.7214	0.00825929	0.662411
chr19	5709401	5709438	38	chr19:5691834-5720572	chr19:5709401-5709487	LONP1	-9.29371	3.51896	0.00826522	0.662411
chr5	60299694	60299778	85	chr5:58969038-60522120	chr5:60299630-60299830	PDE4D	5.36703	2.0327	0.00828203	0.662411
chr2	209454598	209454611	14	chr2:209424058-209734118	chr2:209454598-209454617	MAP2	4.549	1.72299	0.00828619	0.662411
chr1	11642887	11642933	47	chr1:11637018-11655785	chr1:11642752-11642982	FBXO2	-5.25372	1.99016	0.00829418	0.662411
chr17	441975	441992	18	chr17:439978-445939	chr17:441975-441992	RFLNB	-6.08007	2.30342	0.00830065	0.662411
chr14	23312305	23312354	50	chr14:23306835-23325369	chr14:23312285-23312354	BCL2L2-PABPN1	-5.51686	2.09048	0.00831404	0.662411
chr10	28587935	28587939	5	chr10:28532493-28623112	chr10:28587935-28587939	WAC	6.63723	2.51613	0.00834291	0.662411
chr16	69618011	69618065	55	chr16:69565094-69704666	chr16:69618011-69618065	NFAT5	-4.45803	1.69321	0.00846621	0.662411
chr8	72588275	72588358	84	chr8:72537225-72938349	chr8:72588275-72588358	KCNB2	3.92595	1.49134	0.00847588	0.662411
chr3	76816794	76816898	105	chr3:75906695-77649964	chr3:76816794-76816898	ROBO2	4.56838	1.73613	0.0085044	0.662411
chr1	3813738	3813768	31	chr1:3812086-3857396	chr1:3813738-3813871	CEP104	-2.84358	1.08072	0.00850863	0.662411
chr18	12590163	12590212	50	chr18:12446512-12658134	chr18:12590163-12590212	SPIRE1	5.21938	1.98493	0.00855088	0.662411
chr4	122282432	122282522	91	chr4:122152333-122362758	chr4:122282418-122282527	KIAA1109	8.71867	3.31627	0.00856212	0.662411
chr17	31204530	31204603	74	chr17:31094927-31382116	chr17:31204530-31204603	NF1	2.44478	0.930074	0.00857407	0.662411
chr4	158779846	158779866	21	chr4:158769026-158908050	chr4:158779797-158779866	FNIP2	2.74377	1.04383	0.00857469	0.662411
chr19	57844390	57844411	22	chr19:57819719-57858941;chr19:57819721-57846238	chr19:57844223-57844452;chr19:57844223-57844452	AC010522.1;ZNF587B	-2.74401	1.04488	0.008636	0.662411
chr10	68380200	68380234	35	chr10:68341107-68407294	chr10:68380200-68380370	RUFY2	3.42512	1.30435	0.00864139	0.662411
chr8	22035386	22035407	22	chr8:22024125-22036897	chr8:22035255-22035551	NPM2	-2.31496	0.881602	0.00864324	0.662411
chr7	33130027	33130039	13	chr7:33109557-33877180	chr7:33130027-33130039	BBS9	2.49134	0.948957	0.00865608	0.662411
chr18	55574566	55574590	25	chr18:55222185-55664787	chr18:55574566-55574614	TCF4	-4.70459	1.79232	0.00866853	0.662411
chr14	71358642	71358693	52	chr14:71320449-71741229	chr14:71358642-71358715	SIPA1L1	5.38513	2.05197	0.00868081	0.662411
chr12	119141287	119141294	8	chr12:118981541-119163051	chr12:119141006-119141396	SRRM4	-1.34107	0.511112	0.00869452	0.662411
chr8	69690155	69690171	17	chr8:69667046-69834978	chr8:69690077-69690171	SLCO5A1	1.22234	0.466068	0.00872425	0.662411
chr17	5226605	5226645	41	chr17:5208920-5234860	chr17:5226605-5226645	SCIMP	-4.98505	1.90089	0.00872907	0.662411
chr11	92732738	92732804	67	chr11:92352096-92896470	chr11:92732738-92732804	FAT3	-9.83488	3.75023	0.00872945	0.662411
chr4	30924059	30924091	33	chr4:30720415-31146805	chr4:30924059-30924091	PCDH7	1.14623	0.437612	0.00881123	0.662411
chr2	197935334	197935370	37	chr2:197804593-198572581	chr2:197935334-197935370	PLCL1	2.8883	1.10284	0.0088197	0.662411
chr2	75704840	75704869	30	chr2:75652000-75710985	chr2:75704714-75704979	GCFC2	2.47333	0.944438	0.0088231	0.662411
chr4	100186851	100186912	62	chr4:100185870-100190782	chr4:100186851-100186912	DDIT4L	-1.98179	0.756876	0.00883492	0.662411
chr1	183639024	183639042	19	chr1:183636085-183928532	chr1:183639024-183639089	RGL1	2.65969	1.01608	0.00885507	0.662411
chr16	89687649	89687702	54	chr16:89680737-89696354	chr16:89687615-89687724	CDK10	-3.41868	1.30604	0.00885548	0.662411
chr19	57792787	57792807	21	chr19:57769655-57819939	chr19:57792786-57792997	ZNF586	-4.6204	1.76516	0.00885626	0.662411
chr1	171703425	171703473	49	chr1:171700160-171742074	chr1:171703419-171703473	VAMP4	3.16492	1.20936	0.00887012	0.662411
chr17	46160383	46160424	42	chr17:46029916-46225389	chr17:46160336-46160566	KANSL1	-1.79165	0.684646	0.00887323	0.662411
chr17	58631673	58631725	53	chr17:58556678-58692055	chr17:58631673-58631756	TEX14	1.07218	0.409776	0.00888379	0.662411
chr14	60099915	60100004	90	chr14:60091911-60169133	chr14:60099914-60100004	PCNX4	-7.15769	2.73574	0.0088872	0.662411
chr2	71354577	71354585	9	chr2:71276561-71435069	chr2:71354559-71354751	ZNF638	3.4289	1.3107	0.00889473	0.662411
chr12	133040452	133040462	11	chr12:133037292-133063304	chr12:133040257-133040479	ZNF84	3.41671	1.30611	0.00889814	0.662411
chr3	6878560	6878567	8	chr3:6770001-7741533	chr3:6878560-6878567	GRM7	6.28275	2.4021	0.00890901	0.662411
chr1	71567757	71567771	15	chr1:71395943-72282539	chr1:71567757-71567771	NEGR1	1.79415	0.686048	0.00891751	0.662411
chr6	16391006	16391042	37	chr6:16299112-16761491	chr6:16390904-16391116	ATXN1	2.24171	0.857493	0.00894194	0.662411
chr13	36099235	36099241	7	chr13:35768652-36131382	chr13:36099235-36099241	DCLK1	5.10217	1.95169	0.00894277	0.662411
chr12	77646779	77646781	3	chr12:77324641-78213010	chr12:77646779-77646889	NAV3	1.21248	0.463858	0.00895148	0.662411
chr6	12847017	12847026	10	chr6:12716554-13287843	chr6:12847017-12847026	PHACTR1	7.65448	2.92842	0.00895256	0.662411
chr8	66694514	66694539	26	chr8:66667596-66860472	chr8:66694514-66694539	C8orf44-SGK3	3.15343	1.2065	0.00895659	0.662411
chr4	31033903	31033951	49	chr4:30720415-31146805	chr4:31033830-31034076	PCDH7	-7.12198	2.7249	0.00895762	0.662411
chr11	132521530	132521588	59	chr11:132414977-133532519	chr11:132521525-132521762	OPCML	-1.68937	0.646439	0.00896594	0.662411
chr18	3758607	3758648	42	chr18:3496032-4455307	chr18:3758512-3758648	DLGAP1	-4.84161	1.8527	0.00896789	0.662411
chr17	30510571	30510696	126	chr17:30477362-30527592	chr17:30510458-30510696	GOSR1	-5.30828	2.03135	0.00897042	0.662411
chr1	29080578	29080623	46	chr1:28887091-29120046	chr1:29080183-29080663	EPB41	-5.28959	2.02464	0.00898555	0.662411
chr1	114742496	114742541	46	chr1:114716913-114758676	chr1:114742496-114742541	CSDE1	3.12283	1.19552	0.00899838	0.662411
chr2	159760727	159760740	14	chr2:159712457-159771027	chr2:159760715-159760740	MARCHF7	-5.66844	2.17023	0.00900377	0.662411
chr3	169972662	169972690	29	chr3:169966635-169998373	chr3:169972662-169972690	SEC62	4.44351	1.70156	0.00901641	0.662411
chr9	8934950	8935069	120	chr9:8314246-10612723	chr9:8934893-8935069	PTPRD	6.14454	2.35313	0.00902204	0.662411
chr2	15458569	15458616	48	chr2:15166914-15561334	chr2:15458569-15458616	NBAS	0.981199	0.375867	0.00904112	0.662411
chr16	6816581	6816584	4	chr16:5239802-7713340	chr16:6816440-6816681	RBFOX1	2.9674	1.13738	0.00908143	0.662411
chr3	197786979	197786985	7	chr3:197737179-197787596	chr3:197786801-197787051	FYTTD1	3.40069	1.30358	0.00908802	0.662411
chr14	88661119	88661181	63	chr14:88612431-88792752	chr14:88661119-88661181	EML5	2.39092	0.916582	0.00909346	0.662411
chr6	165941789	165941798	10	chr6:165327287-165988078	chr6:165941789-165941798	PDE10A	2.65901	1.01936	0.00909358	0.662411
chr16	495831	495933	103	chr16:425649-523011	chr16:495831-496040	RAB11FIP3	-5.71015	2.18914	0.0090968	0.662411
chr2	73953979	73953992	14	chr2:73926826-73958961	chr2:73953979-73953992	DGUOK	-2.62391	1.00635	0.00912451	0.662411
chr19	13486366	13486386	21	chr19:13206442-13633025	chr19:13486366-13486386	CACNA1A	2.14786	0.823773	0.00912461	0.662411
chr8	132272426	132272471	46	chr8:132120859-132481095	chr8:132272403-132272471	KCNQ3	3.67935	1.41163	0.00914835	0.662411
chr8	144809099	144809103	5	chr8:144798876-144811169	chr8:144808887-144809144	ZNF517	-4.16413	1.59797	0.00916369	0.662411
chr8	132462389	132462415	27	chr8:132120859-132481095	chr8:132462179-132462461	KCNQ3	-2.05324	0.787974	0.00916804	0.662411
chr5	59656888	59656915	28	chr5:58969038-60522120	chr5:59656747-59656959	PDE4D	2.86352	1.09897	0.00917029	0.662411
chr16	7588085	7588129	45	chr16:5239802-7713340	chr16:7587977-7588136	RBFOX1	4.96778	1.90688	0.00918231	0.662411
chr22	21693141	21693248	108	chr22:21666009-21700015	chr22:21693077-21693248	PPIL2	-5.84893	2.24551	0.0091947	0.662411
chr3	85448218	85448222	5	chr3:84958981-86074429	chr3:85448112-85448283	CADM2	3.35082	1.28647	0.00919654	0.662411
chr3	93987761	93987779	19	chr3:93980139-94055678	chr3:93987761-93987779	ARL13B	3.48572	1.33837	0.00920192	0.662411
chr13	102806350	102806389	40	chr13:102799110-102875994;chr13:102799119-102841533	chr13:102806298-102806512	BIVM-ERCC5;BIVM	-2.94405	1.13041	0.00920347	0.662411
chr1	26711904	26711961	58	chr1:26693236-26782104	chr1:26711828-26712001	ARID1A	-4.80817	1.84639	0.0092117	0.662411
chr3	121137044	121137077	34	chr3:120908072-121424761	chr3:121136934-121137115	STXBP5L	3.53501	1.35833	0.00925541	0.662411
chr3	37803605	37803666	62	chr3:37452115-37823507	chr3:37803605-37803666	ITGA9	-6.93471	2.66472	0.00925684	0.662411
chr14	73319008	73319045	38	chr14:73275107-73458617	chr14:73319008-73319219	NUMB	-6.20045	2.38305	0.00927112	0.662411
chr19	9756067	9756099	33	chr19:9751993-9793180	chr19:9755978-9756113	ZNF846	-1.28267	0.493095	0.00928806	0.662411
chr5	31883728	31883811	84	chr5:31639131-32110932	chr5:31883728-31883811	PDZD2	-5.27518	2.02794	0.00928848	0.662411
chr16	7268930	7268969	40	chr16:5239802-7713340	chr16:7268762-7268997	RBFOX1	-3.76248	1.44663	0.00929906	0.662411
chr19	9755978	9756005	28	chr19:9751993-9793180	chr19:9755978-9756113	ZNF846	-3.87101	1.48859	0.00931029	0.662411
chr14	47478545	47478564	20	chr14:46839629-47675605	chr14:47478432-47478564	MDGA2	-8.54818	3.28727	0.00931186	0.662411
chr11	86010419	86010432	14	chr11:85957175-86069882	chr11:86010356-86010613	PICALM	-2.60008	1.00053	0.00935777	0.662411
chr1	11079666	11079683	18	chr1:11066618-11099869	chr1:11079595-11079683	EXOSC10	-2.70471	1.04097	0.0093701	0.662411
chr18	28061399	28061451	53	chr18:27932879-28177946	chr18:28061398-28061571	CDH2	3.50407	1.34869	0.00937355	0.662411
chr15	92022687	92022715	29	chr15:91853708-92172435	chr15:92022411-92022790	SLCO3A1	-3.00324	1.15593	0.00937394	0.662411
chr2	203304010	203304019	10	chr2:203238977-203306026	chr2:203303956-203304187	CYP20A1	-3.69052	1.42053	0.00937727	0.662411
chr7	2727945	2727974	30	chr7:2679522-2775500	chr7:2727773-2727975	AMZ1	-3.14447	1.21038	0.00937893	0.662411
chr19	46315166	46315184	19	chr19:46297046-46343433	chr19:46315130-46315341	HIF3A	-3.2564	1.2539	0.00940334	0.662411
chr1	153908971	153908983	13	chr1:153789030-153923360	chr1:153908971-153908983	GATAD2B	-3.11342	1.19893	0.00940884	0.662411
chr1	1099642	1099673	32	chr1:1081818-1116361	chr1:1099510-1099673	C1orf159	-8.1122	3.12551	0.00944584	0.662411
chr7	22284153	22284226	74	chr7:22118236-22357154	chr7:22284090-22284288	RAPGEF5	4.2752	1.64741	0.0094563	0.662411
chr3	129445147	129445275	129	chr3:129440036-129520507	chr3:129445147-129445313	IFT122	-10.9615	4.22518	0.00947763	0.662411
chr10	12998321	12998337	17	chr10:12896625-13099652	chr10:12998321-12998337	CCDC3	4.58094	1.76594	0.00948509	0.662411
chr15	51913233	51913246	14	chr15:51829628-51947295	chr15:51912998-51913246	TMOD3	-2.58905	0.998189	0.00949366	0.662411
chr7	100354457	100354510	54	chr7:100352176-100367733	chr7:100354414-100354510	PILRB	-5.46399	2.10785	0.00953619	0.662411
chr7	2722883	2722896	14	chr7:2679522-2775500	chr7:2722697-2722953	AMZ1	-2.39254	0.922988	0.00953742	0.662411
chr16	213632	213678	47	chr16:188969-229463	chr16:213434-213686	LUC7L	-4.25003	1.63978	0.00954691	0.662411
chr14	73616091	73616181	91	chr14:73610945-73619888	chr14:73616091-73616181	ACOT6	-6.86624	2.64958	0.00955745	0.662411
chr2	99101367	99101459	93	chr2:98997261-99154964	chr2:99101367-99101459	TSGA10	-3.46823	1.33903	0.00959431	0.662411
chrX	54562102	54562172	71	chrX:54530183-54621521	chrX:54562102-54562367	GNL3L	-3.56208	1.37527	0.00959467	0.662411
chr2	16617195	16617237	43	chr2:16549459-16666331	chr2:16617195-16617237	CYRIA	-1.25033	0.482833	0.00960983	0.662411
chr17	78106537	78106547	11	chr17:77959240-78108835	chr17:78106522-78106556	TNRC6C	3.49208	1.3486	0.0096141	0.662411
chr12	40882588	40882604	17	chr12:40692439-41072415	chr12:40882571-40882604	CNTN1	6.21324	2.40009	0.00963228	0.662411
chr21	42907352	42907412	61	chr21:42879644-42913304	chr21:42907352-42907412	NDUFV3	-5.09729	1.96921	0.00963958	0.662411
chr16	69328064	69328112	49	chr16:69320140-69339667;chr16:69326913-69330588	chr16:69328011-69328241;chr16:69328011-69328241	COG8;PDF	-7.61165	2.94097	0.00964953	0.662411
chr19	37342499	37342558	60	chr19:37312837-37369365	chr19:37342499-37342558	ZNF875	-4.27096	1.65059	0.0096665	0.662411
chr2	115100211	115100217	7	chr2:114442299-115845780	chr2:115100145-115100258	DPP10	2.18378	0.844001	0.00967008	0.662411
chr20	63435382	63435396	15	chr20:63400210-63472677	chr20:63435382-63435440	KCNQ2	-1.43591	0.555003	0.00967564	0.662411
chr17	54939670	54939676	7	chr17:54899387-54961956	chr17:54939611-54939698	TOM1L1	2.93862	1.13585	0.00967697	0.662411
chr16	4983682	4983691	10	chr16:4958330-5019157	chr16:4983621-4983798	SEC14L5	-1.28795	0.497898	0.00968796	0.662411
chrX	44897669	44897708	40	chrX:44873188-45112779	chrX:44897669-44897708	KDM6A	-6.80893	2.63233	0.00969133	0.662411
chr2	165599527	165599581	55	chr2:165469647-165689407	chr2:165599527-165599581	CSRNP3	5.66451	2.1901	0.00969785	0.662411
chr17	10679031	10679042	12	chr17:10672474-10698375	chr17:10678975-10679119	SCO1	-2.32566	0.899531	0.00972606	0.662411
chr7	55458991	55458999	9	chr7:55436056-55572988	chr7:55458832-55459458	VOPP1	-2.94033	1.13745	0.00973744	0.662411
chr14	74297691	74297698	8	chr14:74285269-74303055	chr14:74297684-74297698	ABCD4	-4.19555	1.62474	0.00981468	0.662411
chr2	142042753	142042808	56	chr2:140231423-142131016	chr2:142042753-142042808	LRP1B	5.22551	2.02382	0.00982301	0.662411
chr1	11646896	11646941	46	chr1:11637018-11655785	chr1:11646896-11646973	FBXO2	-2.09163	0.810279	0.00984096	0.662411
chr2	61399173	61399227	55	chr2:61187463-61471087	chr2:61399092-61399291	USP34	3.77826	1.4637	0.00984286	0.662411
chr22	17995776	17995782	7	chr22:17787649-18024561	chr22:17995566-17995816	MICAL3	-2.03889	0.790158	0.00986968	0.662411
chr9	10428197	10428211	15	chr9:8314246-10612723	chr9:10428197-10428267	PTPRD	6.12628	2.37457	0.00988148	0.662411
chr7	103335748	103335806	59	chr7:103312289-103344830	chr7:103335748-103335806	DNAJC2	-4.331	1.67872	0.00988172	0.662411
chr17	12871466	12871507	42	chr17:12789498-12991643	chr17:12871291-12871598	ARHGAP44	-3.60112	1.39586	0.00988398	0.662411
chr16	24281471	24281484	14	chr16:24256335-24362412	chr16:24281471-24281517	CACNG3	3.35054	1.29909	0.00990485	0.662411
chr14	79509273	79509330	58	chr14:78170373-79868290	chr14:79509273-79509330	NRXN3	4.34646	1.68575	0.00992717	0.662411
chr8	50254767	50254789	23	chr8:49909789-50796692	chr8:50254618-50254789	SNTG1	-1.24217	0.481901	0.00994785	0.662411
chr7	122876208	122876313	106	chr7:122318411-122886759	chr7:122876208-122876313	CADPS2	3.86188	1.49831	0.00995201	0.662411
chr2	203302767	203302902	136	chr2:203238977-203306026	chr2:203302719-203302971	CYP20A1	-4.70486	1.82607	0.00998075	0.662411
chr7	158907633	158907649	17	chr7:158856558-158956747	chr7:158907633-158907770	WDR60	-2.22227	0.862642	0.00999171	0.662411
chr19	46956219	46956275	57	chr19:46860997-47005077	chr19:46956197-46956275	ARHGAP35	-4.96277	1.92654	0.00999514	0.662411
chr15	60443815	60443876	62	chr15:60419609-60479160	chr15:60443815-60443876	ICE2	3.66135	1.42166	0.0100124	0.662411
chr11	40241266	40241300	35	chr11:40114203-41459773	chr11:40241210-40241376	LRRC4C	3.82913	1.48691	0.0100172	0.662411
chr14	73152349	73152356	8	chr14:73136418-73223691	chr14:73152349-73152356	PSEN1	3.3224	1.29022	0.0100219	0.662411
chr11	7434152	7434189	38	chr11:7238778-7469043	chr11:7434152-7434189	SYT9	-4.07189	1.58183	0.0100482	0.662411
chr5	761834	761894	61	chr5:710355-784729	chr5:761834-761907	ZDHHC11B	-3.21125	1.2479	0.0100726	0.662411
chr19	36888992	36889023	32	chr19:36850361-36913029;chr19:36888124-36916291	chr19:36888869-36889028;chr19:36888869-36889028	ZNF345;ZNF829	-4.71526	1.83241	0.0100746	0.662411
chr3	54779264	54779282	19	chr3:54122547-55074557	chr3:54779191-54779361	CACNA2D3	4.38429	1.70387	0.0100783	0.662411
chr12	81576429	81576456	28	chr12:81257975-81759553	chr12:81576426-81576456	PPFIA2	3.66788	1.42603	0.0101086	0.662411
chr3	179160743	179160773	31	chr3:179148114-179240093	chr3:179160743-179160854	PIK3CA	2.65009	1.0305	0.0101211	0.662411
chr17	28086937	28086973	37	chr17:28041737-28196381	chr17:28086927-28087003	NLK	6.33304	2.46306	0.0101345	0.662411
chr16	6909768	6909802	35	chr16:5239802-7713340	chr16:6909768-6909802	RBFOX1	1.45462	0.565767	0.0101389	0.662411
chr3	76328683	76328762	80	chr3:75906695-77649964	chr3:76328502-76328819	ROBO2	3.3212	1.29209	0.010158	0.662411
chr2	114923913	114923987	75	chr2:114442299-115845780	chr2:114923913-114923998	DPP10	2.85745	1.11191	0.0101738	0.662411
chr8	104185969	104186002	34	chr8:103500696-104256094	chr8:104185969-104186002	RIMS2	7.10463	2.76526	0.010192	0.662411
chr22	50708946	50708948	3	chr22:50674415-50733298	chr22:50708877-50709106	SHANK3	-2.22114	0.864574	0.0101975	0.662411
chr14	72067383	72067437	55	chr14:71932429-72566530	chr14:72067343-72067471	RGS6	2.44979	0.953598	0.0101992	0.662411
chr5	173948506	173948549	44	chr5:173888349-173961980	chr5:173948491-173948549	CPEB4	3.71972	1.4483	0.0102189	0.662411
chr11	47994041	47994046	6	chr11:47980558-48170841	chr11:47993960-47994135	PTPRJ	2.28467	0.889561	0.0102197	0.662411
chr10	14138611	14138697	87	chr10:13643706-14462142	chr10:14138485-14138756	FRMD4A	-3.30754	1.2879	0.0102238	0.662411
chr2	203332504	203332546	43	chr2:203328280-203447728	chr2:203332363-203332612	ABI2	-7.81305	3.04251	0.0102298	0.662411
chr6	35841666	35841684	19	chr6:35797206-35845397;chr6:35832966-35921342	chr6:35841563-35841789;chr6:35841563-35841789	LHFPL5;SRPK1	-8.34271	3.24881	0.0102309	0.662411
chr22	41141730	41141789	60	chr22:41092592-41180077	chr22:41141708-41141951	EP300	-2.47138	0.962492	0.010238	0.662411
chr20	35480790	35480831	42	chr20:35455164-35519280	chr20:35480790-35480831	CEP250	-3.253	1.26692	0.0102392	0.662411
chr8	35489081	35489100	20	chr8:35235475-35796550	chr8:35489081-35489146	UNC5D	1.94761	0.758706	0.0102577	0.662411
chr10	74537071	74537085	15	chr10:74151202-74709963	chr10:74537071-74537085	ADK	4.26102	1.65998	0.0102607	0.662411
chr2	99197872	99197880	9	chr2:99141485-99322741;chr2:99181152-99199561	chr2:99197844-99197918;chr2:99197844-99197918	AC079447.1;MRPL30	3.02124	1.17701	0.0102615	0.662411
chrX	13895887	13895899	13	chrX:13770939-13938638	chrX:13895887-13895972	GPM6B	3.12139	1.21639	0.0102848	0.662411
chr5	7417434	7417470	37	chr5:7396138-7830081	chr5:7417434-7417470	ADCY2	3.52709	1.37472	0.0102974	0.662411
chr20	63418907	63418943	37	chr20:63400210-63472677	chr20:63418907-63418943	KCNQ2	-2.14577	0.836677	0.0103284	0.662411
chr5	138129795	138129857	63	chr5:138115175-138139443	chr5:138129695-138129871	NME5	-7.57281	2.95297	0.0103334	0.662411
chr7	108362142	108362184	43	chr7:108147623-108456717	chr7:108362142-108362215	NRCAM	4.11258	1.60369	0.010334	0.662411
chr6	72671942	72671950	9	chr6:72621792-73198851	chr6:72671942-72671950	KCNQ5	-11.2066	4.37046	0.0103423	0.662411
chr3	173895373	173895387	15	chr3:173396284-174286644	chr3:173895318-173895649	NLGN1	-1.6203	0.631904	0.0103427	0.662411
chrX	1353263	1353298	36	chrX:1336616-1382689	chrX:1353263-1353298	IL3RA	-3.79488	1.48068	0.0103795	0.662411
chr20	13474354	13474401	48	chr20:13389392-13638932	chr20:13474354-13474401	TASP1	3.54875	1.38471	0.0103831	0.662411
chr10	80142795	80142816	22	chr10:80131682-80145359	chr10:80142795-80142922	PLAC9	-4.11258	1.60497	0.0103953	0.662411
chr1	92396820	92396874	55	chr1:92299059-92402056	chr1:92396671-92396920	RPAP2	-3.61112	1.40998	0.0104335	0.662411
chr12	111553739	111553820	82	chr12:111443485-111599676	chr12:111553722-111553820	ATXN2	-9.11418	3.5588	0.0104364	0.662411
chr14	92163029	92163043	15	chr14:92121969-92172145	chr14:92162981-92163043	CPSF2	-7.50888	2.93215	0.0104407	0.662411
chr10	14109737	14109769	33	chr10:13643706-14462142	chr10:14109712-14109915	FRMD4A	-3.30206	1.28972	0.0104584	0.662411
chr10	69194410	69194491	82	chr10:69180234-69209099	chr10:69194410-69194499	SUPV3L1	3.73643	1.45973	0.0104772	0.662411
chr6	110807679	110807697	19	chr6:110609978-110815958	chr6:110807679-110807736	CDK19	-7.12473	2.78392	0.0104902	0.662411
chr22	17802311	17802316	6	chr22:17787649-18024561	chr22:17802091-17802316	MICAL3	-2.3706	0.926304	0.0104912	0.662411
chr9	37773246	37773272	27	chr9:37588413-38068687;chr9:37753803-37778972;chr9:37766978-37801437	chr9:37773133-37773394;chr9:37773133-37773394	AL138752.2;TRMT10B;EXOSC3	-1.64841	0.644156	0.0104965	0.662411
chr8	84215873	84215904	32	chr8:84182787-84921844	chr8:84215873-84215904	RALYL	1.27255	0.497308	0.010501	0.662411
chr10	115630253	115630307	55	chr10:115093365-115948999	chr10:115630199-115630307	ATRNL1	3.25478	1.27235	0.0105253	0.662411
chr15	25334106	25334110	5	chr15:25333728-25439051	chr15:25333978-25334138	UBE3A	8.1596	3.18994	0.0105301	0.662411
chrX	29202941	29202974	34	chrX:28587446-29956718	chrX:29202941-29202974	IL1RAPL1	4.93957	1.93123	0.0105356	0.662411
chr17	76928429	76928626	198	chr17:76868404-76950393	chr17:76928429-76928626	MGAT5B	-8.32709	3.25612	0.0105469	0.662411
chr17	28046028	28046043	16	chr17:28041737-28196381	chr17:28045978-28046111	NLK	2.51595	0.98386	0.0105512	0.662411
chr17	39918969	39919000	32	chr17:39904595-39919854	chr17:39918826-39919074	GSDMB	-6.73709	2.63477	0.0105581	0.662411
chr4	86014346	86014348	3	chr4:85990007-86594625	chr4:86014346-86014348	MAPK10	2.20971	0.8642	0.0105597	0.662411
chr14	20274411	20274422	12	chr14:20256558-20305960	chr14:20274411-20274422	TTC5	1.87649	0.733938	0.0105656	0.662411
chr7	672226	672305	80	chr7:549197-727650	chr7:672226-672305	PRKAR1B	-6.09099	2.38261	0.0105749	0.662411
chr22	50623787	50623799	13	chr22:50622754-50628173	chr22:50623755-50623868	ARSA	-1.62812	0.63687	0.0105751	0.662411
chr8	132279033	132279080	48	chr8:132120859-132481095	chr8:132278971-132279135	KCNQ3	-5.17832	2.02657	0.0106124	0.662411
chr10	82752866	82752885	20	chr10:81875194-82987179	chr10:82752866-82752885	NRG3	3.25944	1.27583	0.0106263	0.662411
chr1	32053010	32053063	54	chr1:32013868-32060850	chr1:32053010-32053116	KHDRBS1	3.16057	1.23728	0.0106357	0.662411
chr4	26366605	26366627	23	chr4:26163455-26435131	chr4:26366463-26366627	RBPJ	-1.82537	0.714604	0.0106379	0.662411
chr17	7474397	7474401	5	chr17:7459366-7484263	chr17:7474246-7474497	ZBTB4	-2.21595	0.867585	0.0106446	0.662411
chr17	66775237	66775359	123	chr17:66302613-66810743	chr17:66775237-66775359	PRKCA	-4.13958	1.6208	0.0106483	0.662411
chr3	177130979	177130996	18	chr3:177019340-177228000	chr3:177130942-177130996	TBL1XR1	3.69257	1.44603	0.0106616	0.662411
chr10	7561889	7561946	58	chr10:7559270-7666998	chr10:7561889-7561946	ITIH5	-0.983939	0.385397	0.0106782	0.662411
chr1	114753657	114753701	45	chr1:114716913-114758676	chr1:114753657-114753732	CSDE1	4.05373	1.5878	0.0106784	0.662411
chr13	34979295	34979310	16	chr13:34942287-35673022	chr13:34979268-34979508	NBEA	-3.71185	1.45433	0.0107025	0.662411
chr19	41367091	41367106	16	chr19:41350853-41425001;chr19:41350911-41384083	chr19:41366882-41367106	AC011462.1;TMEM91	-2.51485	0.985394	0.0107066	0.662411
chr12	67020500	67020510	11	chr12:66347431-67069162	chr12:67020438-67020669	GRIP1	2.52806	0.99092	0.0107345	0.662411
chr19	44159838	44159893	56	chr19:44141554-44160313	chr19:44159792-44159901	ZNF234	-7.48131	2.9329	0.010747	0.662411
chr12	57424355	57424389	35	chr12:57253762-57431005	chr12:57424355-57424389	R3HDM2	-3.02541	1.18607	0.0107482	0.662411
chr15	61120945	61121012	68	chr15:60488284-61229302	chr15:61120871-61121012	RORA	-3.63267	1.42455	0.0107708	0.662411
chr10	105240361	105240396	36	chr10:104641290-105265242	chr10:105240361-105240396	SORCS3	6.53786	2.56484	0.0108024	0.662411
chr6	123851013	123851016	4	chr6:123803865-124825640	chr6:123850929-123851244	NKAIN2	1.1449	0.449199	0.0108104	0.662411
chr5	110433655	110433696	42	chr5:110289233-110738956	chr5:110433655-110433696	TMEM232	8.30805	3.25978	0.0108139	0.662411
chr7	146151271	146151281	11	chr7:146116002-148420998	chr7:146151193-146151523	CNTNAP2	1.59271	0.625149	0.0108424	0.662411
chr8	13024242	13024254	13	chr8:12945642-13031503	chr8:13024242-13024334	TRMT9B	1.17625	0.461924	0.0108838	0.662411
chr11	46885272	46885294	23	chr11:46856717-46918642	chr11:46885272-46885294	LRP4	-2.91717	1.14591	0.0109051	0.662411
chr5	146831234	146831252	19	chr5:146581146-147084784	chr5:146831234-146831478	PPP2R2B	2.45772	0.965503	0.010911	0.662411
chr22	31435566	31435689	124	chr22:31399604-31530634	chr22:31435476-31435689	DRG1	-2.31925	0.91136	0.0109332	0.662411
chrX	29087762	29087779	18	chrX:28587446-29956718	chrX:29087762-29088019	IL1RAPL1	1.89069	0.743094	0.010948	0.662411
chr5	132912636	132912653	18	chr5:132875395-132963634	chr5:132912636-132912653	AFF4	3.36866	1.32414	0.0109578	0.662411
chr8	88185335	88185351	17	chr8:88032011-88328025	chr8:88185202-88185421	MMP16	-2.09817	0.824841	0.0109677	0.662411
chr6	101989172	101989186	15	chr6:101181257-102070083	chr6:101988902-101989247	GRIK2	3.00928	1.18308	0.0109716	0.662411
chr8	49928342	49928376	35	chr8:49909789-50796692	chr8:49928330-49928508	SNTG1	-2.32204	0.913344	0.0110109	0.662411
chr17	17225540	17225548	9	chr17:17202649-17237185;chr17:17212212-17237188	chr17:17225518-17225705;chr17:17225518-17225705	AC055811.2;FLCN	-2.27612	0.895364	0.0110183	0.662411
chr11	66635353	66635375	23	chr11:66616626-66646469	chr11:66635353-66635507	RBM14-RBM4	-1.8881	0.74301	0.0110489	0.662411
chr12	40846961	40847033	73	chr12:40692439-41072415	chr12:40846923-40847042	CNTN1	4.26632	1.67902	0.0110548	0.662411
chr5	103000916	103000971	56	chr5:102753981-103031105	chr5:103000916-103000991	PAM	6.12911	2.41222	0.011058	0.662411
chr14	102031834	102031872	39	chr14:101964573-102056443	chr14:102031735-102031872	DYNC1H1	-2.64905	1.0426	0.0110594	0.662411
chr22	38665106	38665127	22	chr22:38656636-38673854	chr22:38665106-38665127	CBY1	-1.90977	0.751867	0.0110841	0.662411
chr8	35333092	35333144	53	chr8:35235475-35796550	chr8:35333065-35333249	UNC5D	2.24032	0.88222	0.011104	0.662411
chr22	29287897	29287944	48	chr22:29268009-29300525	chr22:29287897-29287944	EWSR1	2.39777	0.944225	0.0111042	0.662411
chr10	14177260	14177290	31	chr10:13643706-14462142	chr10:14177255-14177468	FRMD4A	-2.22608	0.876715	0.0111134	0.662411
chr1	20877981	20878011	31	chr1:20806292-21176888	chr1:20877940-20878140	EIF4G3	3.55841	1.40146	0.0111146	0.662411
chr6	68952140	68952237	98	chr6:68635282-69389506	chr6:68952123-68952237	ADGRB3	-5.22666	2.05853	0.0111162	0.662411
chr1	76452183	76452223	41	chr1:76074746-76634603	chr1:76452144-76452265	ST6GALNAC3	3.80795	1.50022	0.0111403	0.662411
chr10	112681207	112681333	127	chr10:112446998-112818744	chr10:112681150-112681333	VTI1A	2.35198	0.926697	0.011148	0.662411
chr5	59160570	59160595	26	chr5:58969038-60522120	chr5:59160570-59160623	PDE4D	2.0795	0.819612	0.0111753	0.662411
chr22	20723967	20724067	101	chr22:20707691-20859417	chr22:20723967-20724067	PI4KA	-6.7147	2.64657	0.0111765	0.662411
chr1	246200504	246200548	45	chr1:245749342-246507312	chr1:246200391-246200548	SMYD3	-6.83164	2.69307	0.0111888	0.662411
chr5	54097123	54097142	20	chr5:53883942-54310582	chr5:54097123-54097265	ARL15	1.93508	0.762856	0.0111926	0.662411
chr4	148302760	148302770	11	chr4:148078762-148444698	chr4:148302760-148302770	NR3C2	2.28895	0.90237	0.0111934	0.662411
chr3	159366610	159366613	4	chr3:158962235-159897366	chr3:159366610-159366643	IQCJ-SCHIP1	3.07302	1.21161	0.0112025	0.662411
chr3	68295676	68295752	77	chr3:68004247-68545621	chr3:68295630-68295824	TAFA1	4.70187	1.85391	0.0112064	0.662411
chr14	96549897	96549974	78	chr14:96501433-96567111	chr14:96549897-96549974	PAPOLA	5.34607	2.10805	0.0112119	0.662411
chr2	182507108	182507132	25	chr2:182140036-182523192	chr2:182507108-182507132	PDE1A	6.28127	2.47691	0.0112148	0.662411
chr2	114477633	114477639	7	chr2:114442299-115845780	chr2:114477537-114477674	DPP10	-1.64523	0.648914	0.0112331	0.662411
chr2	32178534	32178579	46	chr2:32165841-32224379	chr2:32178522-32178660	SLC30A6	3.29952	1.3014	0.0112332	0.662411
chr17	30154531	30154618	88	chr17:30115521-30186475	chr17:30154531-30154641	NSRP1	-11.1403	4.39406	0.0112349	0.662411
chr11	66366673	66366701	29	chr11:66362521-66372214	chr11:66366673-66366701	SLC29A2	-3.68323	1.45293	0.0112434	0.662411
chr16	698831	698878	48	chr16:692498-705808	chr16:698658-698878	FBXL16	-2.67679	1.05601	0.0112506	0.662411
chr1	8778939	8778985	47	chr1:8352397-8848921	chr1:8778939-8778985	RERE	4.96932	1.96053	0.0112551	0.662411
chr2	101304229	101304231	3	chr2:101271219-101308701	chr2:101304179-101304390	RNF149	-2.07295	0.817955	0.0112669	0.662411
chr6	87490114	87490123	10	chr6:87408012-87511634;chr6:87470623-87512336	chr6:87489957-87490213;chr6:87489957-87490213	AL049697.1;SLC35A1	-3.17137	1.25138	0.011267	0.662411
chr10	685940	685960	21	chr10:274190-689668	chr10:685940-685960	DIP2C	-3.49753	1.38011	0.0112689	0.662411
chr15	52490893	52490967	75	chr15:52307283-52529050	chr15:52490819-52490996	MYO5A	-7.8189	3.08559	0.0112766	0.662411
chr4	2890012	2890077	66	chr4:2843857-2930076	chr4:2890012-2890077	ADD1	-5.34468	2.10925	0.0112792	0.662411
chr3	113729765	113729804	40	chr3:113716458-113746300	chr3:113729752-113729830	NAA50	2.99498	1.18265	0.011327	0.662411
chr17	40081373	40081390	18	chr17:40058290-40093867	chr17:40081325-40081390	THRA	-7.47221	2.95082	0.0113334	0.662411
chr14	67677346	67677363	18	chr14:67659820-67690367;chr14:67676800-67695793	chr14:67677346-67677363	AL049779.1;RDH11	-5.49268	2.16915	0.0113357	0.662411
chr14	21460509	21460541	33	chr14:21459020-21476960	chr14:21460402-21460547	RAB2B	-3.0126	1.19003	0.0113564	0.662411
chr6	142925033	142925064	32	chr6:142751469-142956698	chr6:142924993-142925100	HIVEP2	3.14244	1.24208	0.0114068	0.662411
chr2	231264903	231265055	153	chr2:231198546-231376848	chr2:231264903-231265055	ARMC9	-5.9467	2.35071	0.0114143	0.662411
chr18	13473797	13473844	48	chr18:13217498-13652755	chr18:13473797-13473844	LDLRAD4	-6.69239	2.6455	0.0114153	0.662411
chr1	100171778	100171791	14	chr1:100148448-100178273	chr1:100171778-100171791	LRRC39	2.25423	0.89123	0.0114276	0.662411
chr13	101364455	101364505	51	chr13:101053776-101416508	chr13:101364455-101364505	NALCN	4.49012	1.77542	0.0114373	0.662411
chr2	50357441	50357447	7	chr2:49918503-51225575	chr2:50357441-50357447	NRXN1	1.95014	0.771253	0.011454	0.662411
chr12	11122937	11122945	9	chr12:10824960-11171608;chr12:10845849-11171600;chr12:10937408-11171573	chr12:11122937-11122945;chr12:11122937-11122945;chr12:11122937-11122945	PRH1;AC018630.2;TAS2R14	2.83814	1.12246	0.011455	0.662411
chr20	1290040	1290133	94	chr20:1226056-1296421;chr20:1266280-1309328	chr20:1289926-1290177	RAD21L1;SNPH	-6.15677	2.4353	0.0114671	0.662411
chr3	76491893	76491909	17	chr3:75906695-77649964	chr3:76491817-76492104	ROBO2	1.65726	0.655541	0.0114688	0.662411
chr2	25527401	25527440	40	chr2:25377198-25673647	chr2:25527401-25527440	DTNB	-7.26131	2.87242	0.0114733	0.662411
chr10	12366422	12366473	52	chr10:12349547-12835545	chr10:12366422-12366473	CAMK1D	-7.80628	3.08801	0.0114735	0.662411
chr18	4053595	4053617	23	chr18:3496032-4455307	chr18:4053555-4053679	DLGAP1	4.8035	1.90032	0.0114804	0.662411
chr3	149928064	149928074	11	chr3:149761100-149968385;chr3:149812770-149962139	chr3:149928040-149928139	ANKUB1;RNF13	5.08706	2.01289	0.0114963	0.662411
chr19	46315239	46315269	31	chr19:46297046-46343433	chr19:46315130-46315341	HIF3A	-3.79026	1.49986	0.0115016	0.662411
chr3	159385434	159385450	17	chr3:158962235-159897366	chr3:159385302-159385591	IQCJ-SCHIP1	-2.26474	0.896263	0.0115083	0.662411
chr15	29837376	29837446	71	chr15:29699367-29968865	chr15:29837376-29837446	TJP1	-17.7407	7.02117	0.0115126	0.662411
chr4	70769133	70769140	8	chr4:70704204-70808619	chr4:70769072-70769255	RUFY3	3.90532	1.54573	0.0115197	0.662411
chr17	49296722	49296740	19	chr17:49289206-49362473	chr17:49296666-49296740	ZNF652	-3.78982	1.50003	0.0115207	0.662411
chr7	102380111	102380222	112	chr7:102363872-102426676	chr7:102380029-102380257	PRKRIP1	-8.02716	3.17746	0.0115275	0.662411
chr2	203297723	203297772	50	chr2:203238977-203306026	chr2:203297722-203297973	CYP20A1	-5.57454	2.20664	0.0115286	0.662411
chr1	16346879	16346964	86	chr1:16246840-16352480	chr1:16346879-16346964	FBXO42	-7.34175	2.90669	0.011543	0.662411
chr7	107150375	107150434	60	chr7:107044705-107161811	chr7:107150375-107150434	PRKAR2B	2.58739	1.0245	0.0115529	0.662411
chr15	51496095	51496118	24	chr15:51447711-51622833	chr15:51496072-51496118	DMXL2	3.92144	1.55282	0.0115577	0.662411
chr3	170133290	170133343	54	chr3:170086732-170181749	chr3:170133290-170133343	PHC3	-3.15237	1.24848	0.0115708	0.662411
chr20	36781414	36781435	22	chr20:36777447-36863538	chr20:36781370-36781534	SOGA1	-1.87965	0.74444	0.0115725	0.662411
chr22	31740163	31740185	23	chr22:31676256-31750140	chr22:31740158-31740185	PRR14L	-5.08332	2.01333	0.0115755	0.662411
chr4	106246649	106246675	27	chr4:106041599-106316683	chr4:106246649-106246826	TBCK	2.31742	0.917886	0.0115786	0.662411
chr8	50233731	50233734	4	chr8:49909789-50796692	chr8:50233731-50233734	SNTG1	6.09991	2.41631	0.0115872	0.662411
chr16	24768378	24768383	6	chr16:24610209-24827632	chr16:24768378-24768398	TNRC6A	2.69995	1.06958	0.0115923	0.662411
chr16	75650675	75650726	52	chr16:75647773-75761872	chr16:75650594-75650806	TERF2IP	-4.50181	1.78339	0.0115928	0.662411
chr3	76719763	76719805	43	chr3:75906695-77649964	chr3:76719763-76719805	ROBO2	2.8344	1.12294	0.0116	0.662411
chr8	4750228	4750297	70	chr8:2935353-4994972	chr8:4750228-4750297	CSMD1	-2.89296	1.14618	0.0116029	0.662411
chr14	67796695	67796747	53	chr14:67727374-67816590	chr14:67796695-67796789	ZFYVE26	-6.95237	2.75501	0.0116182	0.662411
chr16	2096644	2096685	42	chr16:2088708-2135898	chr16:2096631-2096798	PKD1	-2.07168	0.821143	0.0116384	0.662411
chr6	72643494	72643514	21	chr6:72621792-73198851	chr6:72643380-72643519	KCNQ5	3.78201	1.49918	0.0116449	0.662411
chr16	87731160	87731253	94	chr16:87696485-87765992	chr16:87731160-87731253	KLHDC4	-9.70452	3.84693	0.0116468	0.662411
chr15	56960529	56960575	47	chr15:56918623-57299281	chr15:56960474-56960712	TCF12	2.72399	1.07991	0.0116551	0.662411
chr13	35186223	35186233	11	chr13:34942287-35673022	chr13:35186183-35186233	NBEA	1.99922	0.79261	0.0116581	0.662411
chr8	13009996	13010027	32	chr8:12945642-13031503	chr8:13009843-13010103	TRMT9B	2.03747	0.807856	0.0116668	0.662411
chr10	49987068	49987111	44	chr10:49942056-50011654;chr10:49982190-50010499	chr10:49987068-49987111;chr10:49987068-49987111	TIMM23B-AGAP6;AGAP6	-2.61914	1.03855	0.0116718	0.662411
chr16	7146677	7146694	18	chr16:5239802-7713340	chr16:7146677-7146957	RBFOX1	2.43547	0.965979	0.011694	0.662411
chr7	35893521	35893531	11	chr7:35800932-35907105	chr7:35893521-35893556	SEPTIN7	3.51844	1.39587	0.0117154	0.662411
chr5	24515895	24515960	66	chr5:24487100-24644978	chr5:24515882-24515960	CDH10	-2.82737	1.12171	0.0117159	0.662411
chr1	54637250	54637284	35	chr1:54542257-54639192	chr1:54637250-54637769	ACOT11	-2.20094	0.873257	0.0117227	0.662411
chr4	113152720	113152732	13	chr4:112818032-113384221	chr4:113152712-113152732	ANK2	3.41838	1.35637	0.0117277	0.662411
chr6	36101184	36101201	18	chr6:36027677-36111236	chr6:36101184-36101230	MAPK14	4.17126	1.65541	0.011743	0.662411
chr2	72987274	72987337	64	chr2:72942036-73075619	chr2:72987274-72987394	SFXN5	-4.7318	1.87802	0.0117497	0.662411
chr3	156350384	156350427	44	chr3:156037701-156539138	chr3:156350384-156350427	KCNAB1	1.37757	0.546895	0.0117725	0.662411
chr2	85022353	85022399	47	chr2:84971093-85059472	chr2:85022353-85022399	KCMF1	-3.05514	1.21291	0.0117736	0.662411
chr19	20198453	20198462	10	chr19:20167214-20200488	chr19:20198453-20198462	ZNF486	2.92435	1.16118	0.0117879	0.662411
chr2	77248870	77248917	48	chr2:76747719-77593319	chr2:77248870-77248917	LRRTM4	1.39188	0.552724	0.0117949	0.662411
chr6	38513326	38513442	117	chr6:38168451-38640148	chr6:38513193-38513442	BTBD9	-3.77334	1.49851	0.0118001	0.662411
chr4	56460707	56460713	7	chr4:56435741-56464578	chr4:56460707-56460959	PAICS	3.07733	1.22254	0.0118304	0.662411
chr6	36101530	36101565	36	chr6:36027677-36111236	chr6:36101525-36101786	MAPK14	2.75911	1.09637	0.0118503	0.662411
chr20	14812254	14812327	74	chr20:13995369-16053197	chr20:14812234-14812327	MACROD2	5.31779	2.11332	0.0118587	0.662411
chr5	147778166	147778193	28	chr5:147585438-147782775	chr5:147778166-147778233	JAKMIP2	1.79529	0.713491	0.0118624	0.662411
chr12	2256042	2256047	6	chr12:1970786-2697950	chr12:2255793-2256073	CACNA1C	-2.43787	0.968868	0.0118625	0.662411
chr5	81143265	81143287	23	chr5:80960363-81230162	chr5:81143265-81143287	RASGRF2	3.06635	1.2188	0.0118737	0.662411
chr3	76165288	76165329	42	chr3:75906695-77649964	chr3:76165288-76165329	ROBO2	2.07982	0.826841	0.0118901	0.662411
chr11	133102519	133102559	41	chr11:132414977-133532519	chr11:133102486-133102731	OPCML	-2.38391	0.947901	0.0119053	0.662411
chr1	32647315	32647401	87	chr1:32600172-32650903	chr1:32647315-32647401	ZBTB8OS	-5.71891	2.27431	0.0119179	0.662411
chr1	151259979	151260013	35	chr1:151254709-151267479	chr1:151259979-151260013	PSMD4	-12.3989	4.93084	0.0119179	0.662411
chr4	112911363	112911366	4	chr4:112818032-113384221	chr4:112911336-112911613	ANK2	4.2115	1.67492	0.0119217	0.662411
chr17	28130745	28130764	20	chr17:28041737-28196381	chr17:28130745-28130764	NLK	4.27775	1.70127	0.0119219	0.662411
chr5	108178261	108178275	15	chr5:107859035-108382098	chr5:108178261-108178299	FBXL17	4.84567	1.9276	0.0119428	0.662411
chr8	106638008	106638039	32	chr8:106359476-106752694	chr8:106638008-106638039	OXR1	-4.42852	1.76167	0.011943	0.662411
chr17	58856291	58856378	88	chr17:58755854-58985179	chr17:58856291-58856378	PPM1E	4.11833	1.63839	0.0119489	0.662411
chr9	9346952	9346984	33	chr9:8314246-10612723	chr9:9346952-9346984	PTPRD	2.46533	0.981039	0.0119716	0.662411
chr8	52696879	52696919	41	chr8:52622458-52745843	chr8:52696740-52696967	RB1CC1	-3.21351	1.27882	0.0119753	0.662411
chrX	28669472	28669531	60	chrX:28587446-29956718	chrX:28669472-28669531	IL1RAPL1	-8.12585	3.23406	0.011985	0.662411
chr4	53998400	53998467	68	chr4:53377839-54295272	chr4:53998400-53998527	AC058822.1	1.57274	0.626094	0.0120051	0.662411
chr3	55672099	55672135	37	chr3:55508311-56468467	chr3:55672099-55672135	ERC2	4.34403	1.72944	0.0120111	0.662411
chr22	41599922	41599935	14	chr22:41598028-41621043	chr22:41599922-41600177	DESI1	-1.98978	0.792183	0.0120128	0.662411
chr7	43187849	43187904	56	chr7:43112629-43566001	chr7:43187849-43187904	HECW1	-2.20472	0.87798	0.0120345	0.662411
chr1	180397508	180397513	6	chr1:180269653-180502954	chr1:180397508-180397515	ACBD6	2.77951	1.1072	0.0120592	0.662411
chr3	33427962	33427974	13	chr3:33388336-33441371	chr3:33427924-33427974	UBP1	2.40773	0.959166	0.012065	0.662411
chr12	121243126	121243139	14	chr12:121237675-121298308	chr12:121243126-121243139	CAMKK2	-4.21309	1.6785	0.0120722	0.662411
chr3	17674152	17674186	35	chr3:17157162-18444817	chr3:17674152-17674186	TBC1D5	1.51452	0.603397	0.0120734	0.662411
chr5	71563649	71563658	10	chr5:71455651-71567820	chr5:71563618-71563663	BDP1	1.92002	0.765187	0.0120998	0.662411
chr1	182863917	182863987	71	chr1:182839347-182887982	chr1:182863917-182863997	DHX9	3.67761	1.46605	0.012124	0.662411
chr1	229333759	229333819	61	chr1:229321011-229343294	chr1:229333707-229333843	CCSAP	-1.58596	0.632277	0.0121301	0.662411
chr16	22398585	22398636	52	chr16:22345936-22437165	chr16:22398508-22398713	CDR2	-5.0805	2.02556	0.0121348	0.662411
chr2	77248709	77248758	50	chr2:76747719-77593319	chr2:77248651-77248805	LRRTM4	2.31864	0.924427	0.0121351	0.662411
chr14	58216199	58216211	13	chr14:57999735-58298139;chr14:58200080-58235636	chr14:58216199-58216211;chr14:58216199-58216211	ARMH4;ACTR10	4.64204	1.85081	0.012138	0.662411
chr6	156962594	156962600	7	chr6:156776020-157210779	chr6:156962444-156962684	ARID1B	2.01273	0.802631	0.0121533	0.662411
chr1	14462612	14462648	37	chr1:13892792-15118043	chr1:14462563-14462908	KAZN	-2.92774	1.16752	0.0121534	0.662411
chr9	128327223	128327290	68	chr9:128322544-128334072	chr9:128327167-128327431	COQ4	-5.28431	2.10795	0.0121812	0.662411
chr14	75470190	75470200	11	chr14:75427716-75474111	chr14:75470172-75470211	JDP2	-7.08869	2.82782	0.0121842	0.662411
chr4	21346081	21346090	10	chr4:20728606-21948772	chr4:21346081-21346090	KCNIP4	3.44527	1.37444	0.0121876	0.662411
chr2	53846481	53846532	52	chr2:53532672-53860160	chr2:53846446-53846532	ASB3	-7.47358	2.98178	0.0121964	0.662411
chr12	70322259	70322296	38	chr12:70242994-70355257	chr12:70322259-70322296	CNOT2	2.08253	0.830973	0.012206	0.662411
chr7	71254606	71254655	50	chr7:71132144-71713600	chr7:71254606-71254655	GALNT17	4.64868	1.85518	0.0122183	0.662411
chr6	42789377	42789383	7	chr6:42746958-42868560	chr6:42789377-42789574	BICRAL	-2.49437	0.996012	0.0122674	0.662411
chr19	40574859	40574894	36	chr19:40466241-40576464	chr19:40574741-40574936	SPTBN4	-3.9702	1.58532	0.0122675	0.662411
chr7	95006282	95006318	37	chr7:94907202-95296415	chr7:95006282-95006507	PPP1R9A	-4.88157	1.94947	0.012278	0.662411
chr2	50050159	50050175	17	chr2:49918503-51225575	chr2:50050159-50050175	NRXN1	2.81094	1.12261	0.0122823	0.662411
chr1	76975964	76975975	12	chr1:76867480-77067546	chr1:76975831-76976009	ST6GALNAC5	-2.02967	0.810714	0.0122952	0.662411
chr9	93314340	93314373	34	chr9:93184916-93320572	chr9:93314325-93314402	WNK2	-8.05309	3.21719	0.0123097	0.662411
chr13	97463659	97463690	32	chr13:97434169-97469128	chr13:97463659-97463719	RAP2A	4.61494	1.8438	0.0123162	0.662411
chrX	136028896	136028936	41	chrX:135973841-136047269	chrX:136028896-136028943	SLC9A6	1.52675	0.610037	0.0123242	0.662411
chr3	15684615	15684670	56	chr3:15601341-15722311;chr3:15667236-15859771	chr3:15684615-15684670;chr3:15684615-15684670	BTD;ANKRD28	5.88038	2.34975	0.0123301	0.662411
chr1	246324540	246324576	37	chr1:245749342-246507312	chr1:246324535-246324576	SMYD3	4.31101	1.72278	0.0123368	0.662411
chr22	50623836	50623868	33	chr22:50622754-50628173	chr22:50623755-50623868	ARSA	-1.61126	0.643999	0.0123507	0.662411
chr7	146152473	146152476	4	chr7:146116002-148420998	chr7:146152338-146152506	CNTNAP2	5.20381	2.07994	0.0123527	0.662411
chr16	5012729	5012788	60	chr16:4958330-5019157	chr16:5012605-5012905	SEC14L5	-4.2298	1.69081	0.0123621	0.662411
chr1	161370246	161370285	40	chr1:161314381-161371964	chr1:161370112-161370374	SDHC	2.86691	1.14618	0.0123749	0.662411
chr1	240371160	240371234	75	chr1:240014348-240475187	chr1:240371160-240371234	FMN2	-9.00268	3.59938	0.0123781	0.662411
chr8	22487428	22487448	21	chr8:22440819-22541142	chr8:22487362-22487640	PPP3CC	-3.49091	1.3958	0.0123837	0.662411
chr12	98933757	98933773	17	chr12:98726457-99984654	chr12:98933665-98933820	ANKS1B	5.2209	2.08789	0.0123997	0.662411
chr6	154126908	154126932	25	chr6:154010496-154246867	chr6:154126837-154126932	OPRM1	-4.47212	1.7889	0.0124222	0.662411
chr12	98597518	98597571	54	chr12:98593591-98606379	chr12:98597476-98597686	SLC25A3	3.06007	1.22409	0.012424	0.662411
chr6	10778981	10779085	105	chr6:10747759-10852753;chr6:10747794-10930423;chr6:10762723-10838553	chr6:10778981-10779085;chr6:10778981-10779085;chr6:10778981-10779085	TMEM14B;AL024498.2;MAK	-9.01837	3.60764	0.0124264	0.662411
chr2	61247602	61247692	91	chr2:61187463-61471087	chr2:61247602-61247692	USP34	3.67637	1.47078	0.012433	0.662411
chr1	23163128	23163171	44	chr1:23084023-23177808	chr1:23163128-23163171	LUZP1	-5.27839	2.11188	0.0124411	0.662411
chr10	70227529	70227575	47	chr10:70202835-70233911	chr10:70227529-70227575	PPA1	6.15995	2.46478	0.0124479	0.662411
chr17	50731208	50731308	101	chr17:50719565-50756219	chr17:50731190-50731308	LUC7L3	-7.15894	2.86467	0.0124528	0.662411
chr5	129997531	129997575	45	chr5:129904465-130186634	chr5:129997519-129997575	CHSY3	-4.73793	1.89613	0.0124634	0.662411
chr4	61948277	61948281	5	chr4:61201258-62078335	chr4:61948277-61948281	ADGRL3	1.73518	0.694619	0.0124886	0.662411
chr10	13720173	13720187	15	chr10:13643706-14462142	chr10:13720173-13720187	FRMD4A	-6.06134	2.42646	0.012489	0.662411
chr12	2181003	2181009	7	chr12:1970786-2697950	chr12:2180945-2181079	CACNA1C	-1.18704	0.475249	0.0124996	0.662411
chr19	40353283	40353303	21	chr19:40348456-40380439	chr19:40353160-40353412	PLD3	-4.65696	1.86454	0.0125021	0.662411
chr1	20898255	20898273	19	chr1:20806292-21176888	chr1:20898255-20898318	EIF4G3	3.26791	1.30856	0.0125129	0.662411
chr1	117402174	117402183	10	chr1:117367449-117528872	chr1:117402174-117402184	MAN1A2	1.11463	0.446362	0.01252	0.662411
chr9	127655850	127655864	15	chr9:127579370-127696027	chr9:127655769-127655999	STXBP1	-3.44451	1.37974	0.0125432	0.662411
chr13	101851868	101851905	38	chr13:101710804-102402457	chr13:101851839-101851914	FGF14	2.26921	0.90911	0.0125574	0.662411
chr11	84777427	84777465	39	chr11:83455012-85627922	chr11:84777350-84777465	DLG2	4.27197	1.71202	0.012586	0.662411
chr16	24673015	24673084	70	chr16:24610209-24827632	chr16:24672929-24673117	TNRC6A	-4.18668	1.67794	0.0125912	0.662411
chr11	73684293	73684373	81	chr11:73675638-73761137	chr11:73684242-73684442	RAB6A	-6.57421	2.63485	0.0125924	0.662411
chr20	8183862	8183934	73	chr20:8077251-8968360	chr20:8183862-8183934	PLCB1	1.10762	0.443966	0.0126018	0.662411
chr11	13703205	13703263	59	chr11:13668668-13732346	chr11:13703201-13703341	FAR1	2.0695	0.829648	0.0126157	0.662411
chr12	76556756	76556802	47	chr12:76351797-76559809	chr12:76556756-76556802	OSBPL8	3.48453	1.39726	0.0126372	0.662411
chr10	82129741	82129808	68	chr10:81875194-82987179	chr10:82129741-82129808	NRG3	-7.46827	2.99477	0.0126396	0.662411
chr6	101495318	101495395	78	chr6:101181257-102070083	chr6:101495234-101495427	GRIK2	-5.17519	2.07533	0.0126431	0.662411
chr12	57405547	57405612	66	chr12:57253762-57431005	chr12:57405451-57405620	R3HDM2	-3.24386	1.30095	0.0126508	0.662411
chr5	45562415	45562479	65	chr5:45254948-45696498	chr5:45562415-45562479	HCN1	3.37998	1.35558	0.0126534	0.662411
chr17	16793610	16793673	64	chr17:16690261-16804453	chr17:16793610-16793673	AC098850.3	-7.34373	2.94542	0.0126573	0.662411
chr9	10408553	10408609	57	chr9:8314246-10612723	chr9:10408553-10408609	PTPRD	0.877046	0.351828	0.0126731	0.662411
chr22	50212761	50212849	89	chr22:50200979-50217616	chr22:50212761-50212849	SELENOO	-2.87093	1.15181	0.0126832	0.662411
chr15	61970669	61970689	21	chr15:61852389-62060473	chr15:61970669-61970689	VPS13C	1.97972	0.794278	0.0126855	0.662411
chr19	17777968	17777983	16	chr19:17747718-17788568	chr19:17777960-17777983	FCHO1	-5.83357	2.3406	0.0126904	0.662411
chr13	20523032	20523055	24	chr13:20403666-20525873	chr13:20522977-20523208	CRYL1	-4.46728	1.79264	0.012702	0.662411
chr14	55281193	55281224	32	chr14:55271421-55361918	chr14:55281120-55281224	FBXO34	2.22214	0.891726	0.0127042	0.662411
chr2	53820895	53820933	39	chr2:53532672-53860160	chr2:53820895-53820933	ASB3	-4.56521	1.83209	0.0127095	0.662411
chr2	159244836	159244865	30	chr2:159235798-159286703	chr2:159244796-159244865	WDSUB1	-10.1438	4.0709	0.0127106	0.662411
chr11	73591686	73591789	104	chr11:73400487-73598189	chr11:73591686-73591789	FAM168A	6.07871	2.44054	0.0127484	0.662411
chr5	82308220	82308276	57	chr5:82279462-82386977	chr5:82308220-82308276	ATP6AP1L	-2.01719	0.809924	0.0127529	0.662411
chr8	1081445	1081478	34	chr8:737628-1708476	chr8:1081445-1081478	DLGAP2	-9.38957	3.77064	0.0127679	0.662411
chr1	2244433	2244469	37	chr1:2228319-2310213	chr1:2244339-2244548	SKI	-3.29022	1.32172	0.0127975	0.662411
chr2	163678349	163678424	76	chr2:163593396-163736012	chr2:163678349-163678496	FIGN	-3.25943	1.30965	0.0128178	0.662411
chr19	37324963	37324977	15	chr19:37312837-37369365	chr19:37324854-37325052	ZNF875	-2.32678	0.934936	0.0128208	0.662411
chr19	45703689	45703704	16	chr19:45692666-45703989	chr19:45703689-45703704	QPCTL	-6.3793	2.56339	0.0128242	0.662411
chr22	20722236	20722360	125	chr22:20707691-20859417	chr22:20722236-20722466	PI4KA	-7.03153	2.82567	0.0128302	0.662411
chr1	15877372	15877412	41	chr1:15836095-15940456	chr1:15877372-15877412	SPEN	-10.3643	4.16563	0.0128449	0.662411
chr5	14864199	14864206	8	chr5:14704800-14871778	chr5:14864102-14864206	ANKH	5.3826	2.16382	0.0128627	0.662411
chr13	66580647	66580702	56	chr13:66302834-67230445	chr13:66580628-66580707	PCDH9	3.07595	1.23654	0.0128631	0.662411
chr16	6123334	6123336	3	chr16:5239802-7713340	chr16:6123334-6123336	RBFOX1	4.70344	1.89082	0.0128638	0.662411
chr11	78313319	78313459	141	chr11:78215293-78418348	chr11:78313319-78313465	GAB2	-5.90053	2.37248	0.0128799	0.662411
chr16	81059881	81059927	47	chr16:81022316-81096284;chr16:81053497-81077267;chr16:81053587-81096296	chr16:81059881-81059927;chr16:81059881-81059927	AC092718.8;C16orf46;AC092718.3	-5.67141	2.28048	0.0128849	0.662411
chr11	9810097	9810156	60	chr11:9778667-10294219	chr11:9810020-9810263	SBF2	-5.22256	2.10046	0.0129048	0.662411
chr10	3122489	3122549	61	chr10:3066333-3137718	chr10:3122489-3122549	PFKP	-1.04466	0.420194	0.0129137	0.662411
chr10	114461736	114461756	21	chr10:114431113-114768061	chr10:114461615-114461823	ABLIM1	-1.74184	0.700732	0.012928	0.662411
chr6	54160345	54160364	20	chr6:53929982-54266280	chr6:54160345-54160364	MLIP	3.17432	1.27729	0.0129482	0.662411
chr2	180990270	180990278	9	chr2:180967248-181076585	chr2:180990270-180990278	UBE2E3	1.52652	0.614324	0.0129597	0.662411
chr19	39012416	39012457	42	chr19:38990714-39032785	chr19:39012253-39012465	FBXO27	-3.39014	1.36438	0.0129641	0.662411
chrX	12823310	12823316	7	chrX:12791355-12824222	chrX:12823310-12823316	PRPS2	2.77306	1.11621	0.0129786	0.662411
chr8	132401968	132401978	11	chr8:132120859-132481095	chr8:132401968-132401978	KCNQ3	-1.09883	0.442335	0.0129855	0.662411
chr21	37091106	37091152	47	chr21:37073226-37203112	chr21:37091106-37091152	TTC3	1.27873	0.514776	0.0129894	0.662411
chr4	102845101	102845148	48	chr4:102794383-102868896	chr4:102845101-102845148	UBE2D3	-4.82389	1.94207	0.0129954	0.662411
chr6	114335766	114335901	136	chr6:114055586-114343045	chr6:114335766-114335901	HS3ST5	-7.45225	3.00076	0.0130114	0.662411
chr7	137625277	137625348	72	chr7:137381037-137847092	chr7:137625277-137625348	DGKI	2.26025	0.9103	0.0130292	0.662411
chr19	40574408	40574503	96	chr19:40466241-40576464	chr19:40574408-40574642	SPTBN4	-3.93611	1.58538	0.0130374	0.662411
chr16	7590739	7590780	42	chr16:5239802-7713340	chr16:7590739-7590780	RBFOX1	5.59166	2.25262	0.0130541	0.662411
chr1	54647506	54647559	54	chr1:54641754-54710266;chr1:54641786-54742308	chr1:54647354-54647665;chr1:54647354-54647665	MROH7;MROH7-TTC4	-5.22867	2.10651	0.0130591	0.662411
chr20	63435256	63435293	38	chr20:63400210-63472677	chr20:63435154-63435326	KCNQ2	-3.24032	1.30565	0.0130734	0.662411
chr4	91310811	91310829	19	chr4:90127535-91601913	chr4:91310788-91310914	CCSER1	1.67339	0.67432	0.0130799	0.662411
chr16	88528828	88528880	53	chr16:88453280-88537031	chr16:88528828-88528880	ZFPM1	-1.98384	0.799428	0.0130802	0.662411
chr1	21049791	21049809	19	chr1:20806292-21176888	chr1:21049714-21049891	EIF4G3	3.60931	1.45452	0.0130849	0.662411
chr12	119762780	119762856	77	chr12:119685791-119877320	chr12:119762764-119762902	CIT	5.14705	2.07429	0.0130883	0.662411
chr3	72848200	72848207	8	chr3:72749277-72861914	chr3:72848200-72848207	SHQ1	4.95535	1.99714	0.0130931	0.662411
chr4	128035421	128035488	68	chr4:127965306-128039927	chr4:128035362-128035520	ABHD18	-6.15928	2.48242	0.0130954	0.662411
chr12	2826011	2826038	28	chr12:2812622-2859791;chr12:2825348-2835544	chr12:2825786-2826044	ITFG2;NRIP2	-4.43691	1.78826	0.0130968	0.662411
chr1	155881785	155881854	70	chr1:155859567-155885199	chr1:155881785-155881854	SYT11	-6.38488	2.57339	0.0130972	0.662411
chr17	7469630	7469682	53	chr17:7459366-7484263	chr17:7469630-7470075	ZBTB4	-4.38503	1.76774	0.0131165	0.662411
chr3	38524525	38524542	18	chr3:38496127-38542161	chr3:38524472-38524560	EXOG	-2.9739	1.19889	0.0131183	0.662411
chr7	100115060	100115142	83	chr7:100107070-100119841	chr7:100115060-100115142	TAF6	-4.6217	1.86321	0.0131196	0.662411
chr5	144345091	144345117	27	chr5:144170873-144485686	chr5:144345074-144345117	KCTD16	4.3453	1.75183	0.0131224	0.662411
chr20	45896101	45896107	7	chr20:45890144-45898820	chr20:45895939-45896191	CTSA	-2.59118	1.04468	0.013125	0.662411
chr6	124531758	124531771	14	chr6:123803865-124825640	chr6:124531758-124531771	NKAIN2	1.81342	0.731151	0.01313	0.662411
chr14	20260986	20261010	25	chr14:20256558-20305960	chr14:20260986-20261058	TTC5	3.97198	1.60155	0.0131352	0.662411
chr7	43885229	43885265	37	chr7:43866558-43906589;chr7:43875894-43926411	chr7:43885229-43885265;chr7:43885229-43885265	URGCP-MRPS24;URGCP	-9.95022	4.01251	0.0131457	0.662411
chr6	124515384	124515387	4	chr6:123803865-124825640	chr6:124515384-124515387	NKAIN2	2.62092	1.05694	0.0131486	0.662411
chr15	65789284	65789303	20	chr15:65658046-65792293;chr15:65726054-65891989	chr15:65789216-65789359;chr15:65789216-65789359	DENND4A;RAB11A	2.44773	0.987474	0.0131834	0.662411
chr16	85660852	85660904	53	chr16:85169525-85676204	chr16:85660852-85660904	GSE1	-6.12879	2.47277	0.0131931	0.662411
chr7	111862116	111862136	21	chr7:111726110-112206407	chr7:111862038-111862223	DOCK4	-2.52935	1.02084	0.0132223	0.662411
chr18	34539080	34539087	8	chr18:34493290-34891844	chr18:34538973-34539275	DTNA	2.7828	1.12357	0.0132581	0.662411
chr20	11897971	11897982	12	chr20:11890723-11926609	chr20:11897971-11897982	BTBD3	-7.22203	2.9162	0.0132668	0.662411
chr9	9343012	9343025	14	chr9:8314246-10612723	chr9:9342923-9343032	PTPRD	4.0289	1.62691	0.013271	0.662411
chr1	111970102	111970141	40	chr1:111770662-111989155	chr1:111970102-111970141	KCND3	-10.9942	4.44154	0.0133117	0.662411
chr2	80161145	80161177	33	chr2:79185231-80648861	chr2:80161066-80161290	CTNNA2	-2.22109	0.897401	0.0133226	0.662411
chr12	2267644	2267661	18	chr12:1970786-2697950	chr12:2267616-2267667	CACNA1C	-1.8369	0.742291	0.0133371	0.662411
chr13	48245179	48245206	28	chr13:48232612-48270357	chr13:48245130-48245258	ITM2B	-2.21176	0.893858	0.0133461	0.662411
chr20	33705345	33705489	145	chr20:33702758-33720319	chr20:33705345-33705489	PXMP4	-6.85477	2.77152	0.0133876	0.662411
chr13	35333446	35333481	36	chr13:34942287-35673022	chr13:35333446-35333481	NBEA	3.36804	1.36189	0.0133964	0.662411
chr10	96848538	96848551	14	chr10:96832254-96995956	chr10:96848384-96848608	LCOR	-2.78445	1.12606	0.0134082	0.662411
chr3	56678249	56678274	26	chr3:56620133-56683237	chr3:56678249-56678472	TASOR	-1.32573	0.536211	0.0134206	0.662411
chr3	141918539	141918578	40	chr3:141876124-141926549	chr3:141918488-141918711	ATP1B3	-2.49252	1.00822	0.0134289	0.662411
chr10	110907386	110907403	18	chr10:110898730-110919201	chr10:110907259-110907531	BBIP1	2.93292	1.18637	0.0134294	0.662411
chr10	127929795	127929828	34	chr10:127907061-128085855	chr10:127929795-127929828	PTPRE	-7.94995	3.21633	0.0134455	0.662411
chr6	85516749	85516889	141	chr6:85505496-85594156	chr6:85516749-85516910	SNX14	-7.80442	3.15766	0.0134515	0.662411
chr19	39384903	39384912	10	chr19:39342396-39385710	chr19:39384884-39384913	SAMD4B	-3.38813	1.3709	0.0134559	0.662411
chr12	104820339	104820381	43	chr12:104802553-104958744	chr12:104820209-104820423	SLC41A2	2.38573	0.965365	0.0134613	0.662411
chr11	63707096	63707119	24	chr11:63681446-63759891	chr11:63706901-63707179	RTN3	-2.28562	0.924948	0.0134705	0.662411
chr11	126759136	126759203	68	chr11:126423358-127003460	chr11:126759136-126759226	KIRREL3	2.06553	0.835907	0.0134734	0.662411
chr2	76917857	76917919	63	chr2:76747719-77593319	chr2:76917857-76917919	LRRTM4	4.2951	1.73823	0.0134752	0.662411
chr15	29931249	29931305	57	chr15:29699367-29968865	chr15:29931249-29931305	TJP1	-3.05308	1.23562	0.0134774	0.662411
chrX	18514531	18514628	98	chrX:18425583-18653629	chrX:18514433-18514628	CDKL5	-6.53812	2.64623	0.0134836	0.662411
chr3	179162000	179162081	82	chr3:179148114-179240093	chr3:179162000-179162081	PIK3CA	2.35806	0.95441	0.0134848	0.662411
chr17	44798957	44798972	16	chr17:44798448-44830816	chr17:44798925-44798972	GJC1	-4.73085	1.91495	0.013493	0.662411
chr4	81594223	81594225	3	chr4:81426393-82044244	chr4:81594208-81594227	RASGEF1B	-2.94812	1.1937	0.0135217	0.662411
chr9	4277468	4277473	6	chr9:3824127-4348392	chr9:4277269-4277540	GLIS3	-1.8438	0.746591	0.0135257	0.662411
chr3	49565922	49565940	19	chr3:49554477-49671549	chr3:49565922-49565940	BSN	5.08947	2.06086	0.0135269	0.662411
chr11	90159041	90159123	83	chr11:90131515-90192894	chr11:90159041-90159123	NAALAD2	1.10357	0.446878	0.01353	0.662411
chr2	31906084	31906110	27	chr2:31865060-32011230;chr2:31867809-32039805	chr2:31906084-31906110;chr2:31906084-31906110	MEMO1;DPY30	-7.71513	3.12443	0.0135381	0.662411
chr10	20187620	20187761	142	chr10:19816239-20289856	chr10:20187612-20187762	PLXDC2	-6.0157	2.43626	0.0135402	0.662411
chr8	84368525	84368529	5	chr8:84182787-84921844	chr8:84368476-84368543	RALYL	5.82951	2.36148	0.0135651	0.662411
chr5	95914726	95914831	106	chr5:95885098-95961851	chr5:95914717-95914831	ELL2	-4.45266	1.80393	0.0135753	0.662411
chr4	46249015	46249066	52	chr4:46243548-46475230	chr4:46249015-46249066	GABRA2	-2.41589	0.979012	0.0135991	0.662411
chr16	76554681	76554687	7	chr16:76277278-76560757;chr16:76277288-76819624	chr16:76554635-76554762	CNTNAP4;AC106741.1	4.67809	1.89591	0.0136072	0.662411
chrX	20249443	20249467	25	chrX:20149911-20267519	chrX:20249443-20249467	RPS6KA3	3.23459	1.31115	0.0136257	0.662411
chr10	102279981	102280025	45	chr10:102245532-102382899	chr10:102279981-102280025	GBF1	2.31674	0.939315	0.0136475	0.662411
chr6	135372567	135372666	100	chr6:135283532-135497765	chr6:135372567-135372666	AHI1	5.34217	2.16614	0.0136549	0.662411
chr17	29450184	29450220	37	chr17:29390464-29551904	chr17:29450138-29450248	TAOK1	-3.18849	1.29295	0.0136609	0.662411
chr1	240270373	240270382	10	chr1:240014348-240475187	chr1:240270373-240270472	FMN2	4.102	1.66338	0.013661	0.662411
chr5	108180289	108180345	57	chr5:107859035-108382098	chr5:108180289-108180345	FBXL17	4.15731	1.68583	0.013662	0.662411
chr9	77995583	77995607	25	chr9:77716097-78031811	chr9:77995583-77995607	GNAQ	3.37562	1.3692	0.0136863	0.662411
chr6	165866296	165866382	87	chr6:165327287-165988078	chr6:165866296-165866382	PDE10A	4.08819	1.65859	0.0137069	0.662411
chr14	32952934	32952951	18	chr14:32934396-33804176	chr14:32952928-32953028	NPAS3	4.17317	1.6931	0.0137089	0.662411
chr1	16951971	16952070	100	chr1:16740273-16972964	chr1:16951955-16952070	CROCC	-5.56791	2.25899	0.0137097	0.662411
chr7	66708676	66708697	22	chr7:66628958-66811189;chr7:66682164-66811464	chr7:66708618-66708813;chr7:66708618-66708813	AC027644.4;RABGEF1	3.22776	1.30963	0.0137151	0.662411
chr3	76345421	76345445	25	chr3:75906695-77649964	chr3:76345421-76345445	ROBO2	1.36838	0.555421	0.013752	0.662411
chr15	44181178	44181245	68	chr15:43870761-44195271	chr15:44181100-44181329	FRMD5	2.05011	0.832134	0.0137522	0.662411
chr14	31127773	31127782	10	chr14:31025106-31130996;chr14:31100112-31207804	chr14:31127773-31127782;chr14:31127773-31127782	AP4S1;HECTD1	1.82508	0.740837	0.0137575	0.662411
chr10	18654689	18654732	44	chr10:18545561-18659285	chr10:18654620-18654878	NSUN6	2.1542	0.874695	0.0137857	0.662411
chr5	82258612	82258625	14	chr5:81972023-82276857	chr5:82258612-82258625	ATG10	-5.14763	2.09035	0.0137943	0.662411
chr11	117294621	117294696	76	chr11:117285207-117316259	chr11:117294621-117294696	BACE1	-5.74093	2.33183	0.0138172	0.662411
chr3	116003616	116003625	10	chr3:115802363-117139389	chr3:116003544-116003625	LSAMP	2.74039	1.1131	0.0138186	0.662411
chr2	169885503	169885524	22	chr2:169827454-170084131	chr2:169885313-169885563	UBR3	1.60674	0.652652	0.0138214	0.662411
chr2	77049641	77049649	9	chr2:76747719-77593319	chr2:77049641-77049649	LRRTM4	-15.5377	6.3115	0.0138237	0.662411
chr15	64535157	64535182	26	chr15:64460742-64686068	chr15:64535157-64535182	ZNF609	-6.42338	2.60943	0.0138317	0.662411
chr6	17966108	17966188	81	chr6:17759183-17987635	chr6:17966066-17966188	KIF13A	-4.35994	1.77125	0.0138354	0.662411
chr17	21016390	21016407	18	chr17:20999596-21043760	chr17:21016390-21016407	USP22	-1.1771	0.478313	0.0138576	0.662411
chr19	46316545	46316578	34	chr19:46297046-46343433	chr19:46316531-46316785	HIF3A	-1.36159	0.553387	0.0138755	0.662411
chr17	59656915	59656934	20	chr17:59619689-59696956	chr17:59656894-59656934	CLTC	3.48496	1.41659	0.0138894	0.662411
chr3	76599290	76599324	35	chr3:75906695-77649964	chr3:76599290-76599324	ROBO2	5.31174	2.15925	0.0138938	0.662411
chr2	76941649	76941691	43	chr2:76747719-77593319	chr2:76941522-76942022	LRRTM4	2.11108	0.858304	0.0139094	0.662411
chr17	47559092	47559156	65	chr17:47522942-47623276	chr17:47559092-47559156	NPEPPS	-5.04979	2.05321	0.0139144	0.662411
chr8	31018934	31018963	30	chr8:30995802-31033715	chr8:31018893-31019012	PURG	2.56282	1.04207	0.0139184	0.662411
chr19	44237559	44237569	11	chr19:44228729-44305046	chr19:44237559-44237569	ZNF235	-6.12204	2.48964	0.0139321	0.662411
chr8	102347378	102347424	47	chr8:102252273-102412759	chr8:102347378-102347557	UBR5	3.75498	1.52732	0.0139503	0.662411
chr14	88389269	88389393	125	chr14:88384924-88470350	chr14:88389261-88389482	SPATA7	2.54324	1.03471	0.0139739	0.662411
chr2	80444827	80444838	12	chr2:79185231-80648861	chr2:80444827-80444838	CTNNA2	5.58973	2.2746	0.0139926	0.662411
chr11	67325502	67325717	216	chr11:67317871-67398410	chr11:67325502-67325717	RAD9A	-7.64781	3.11257	0.0140073	0.662411
chr1	217603841	217603850	10	chr1:217426992-217631090	chr1:217603695-217603918	GPATCH2	-2.82956	1.15184	0.0140274	0.662411
chr7	55459271	55459280	10	chr7:55436056-55572988	chr7:55458832-55459458	VOPP1	-3.52988	1.43735	0.0140562	0.662411
chr6	124034399	124034409	11	chr6:123803865-124825640	chr6:124034341-124034573	NKAIN2	2.64893	1.07864	0.0140569	0.662411
chr16	6911497	6911516	20	chr16:5239802-7713340	chr16:6911497-6911516	RBFOX1	0.922471	0.37573	0.0140828	0.662411
chr19	52366219	52366236	18	chr19:52336243-52367778	chr19:52366219-52366281	ZNF610	-3.80948	1.55168	0.0140855	0.662411
chr1	173943941	173943974	34	chr1:173931084-174022357	chr1:173943893-173944098	RC3H1	3.13057	1.27527	0.0140949	0.662411
chr5	134780355	134780384	30	chr5:134758771-134855133	chr5:134780351-134780489	DDX46	-4.69593	1.91316	0.0141062	0.662411
chr19	16550559	16550600	42	chr19:16479067-16628204;chr19:16549831-16572415	chr19:16550548-16550742;chr19:16550548-16550742	AC008764.1;SLC35E1	-4.42421	1.80299	0.0141351	0.662411
chr16	9983240	9983300	61	chr16:9753404-10182928	chr16:9983222-9983300	GRIN2A	2.72065	1.10904	0.0141609	0.662411
chr1	183897434	183897464	31	chr1:183636085-183928532	chr1:183897434-183897464	RGL1	4.57933	1.86673	0.014162	0.662411
chr6	43197535	43197693	159	chr6:43182184-43224587	chr6:43197535-43197693	CUL9	-6.54344	2.6674	0.0141624	0.662411
chr1	2244095	2244107	13	chr1:2228319-2310213	chr1:2244016-2244172	SKI	-2.0568	0.838561	0.014176	0.662411
chr1	29079861	29079903	43	chr1:28887091-29120046	chr1:29079733-29079903	EPB41	-3.99685	1.62997	0.0142027	0.662411
chr6	170392307	170392325	19	chr6:170290703-170407067	chr6:170392238-170392396	FAM120B	-3.06709	1.25091	0.014211	0.662411
chr14	72087200	72087340	141	chr14:71932429-72566530	chr14:72087200-72087340	RGS6	-7.21174	2.94162	0.0142215	0.662411
chr7	7640825	7640828	4	chr7:7636518-7718607;chr7:7640711-7968020	chr7:7640825-7640828;chr7:7640825-7640828	RPA3;UMAD1	0.904935	0.369187	0.0142397	0.662411
chr2	179683221	179683327	107	chr2:179441982-179861612	chr2:179683216-179683333	ZNF385B	3.17997	1.29751	0.0142531	0.662411
chr18	5602523	5602577	55	chr18:5392381-5630700	chr18:5602523-5602577	EPB41L3	2.35216	0.960118	0.0142908	0.662411
chr2	98918396	98918499	104	chr2:98793846-98936259	chr2:98918396-98918499	CRACDL	2.62893	1.07312	0.0142938	0.662411
chr4	150256676	150256691	16	chr4:150078445-150257438	chr4:150256672-150256691	DCLK2	-4.71055	1.92291	0.0142975	0.662411
chr2	36583160	36583172	13	chr2:36531805-36646087	chr2:36583160-36583172	FEZ2	2.71798	1.10957	0.014302	0.662411
chr2	61396551	61396600	50	chr2:61187463-61471087	chr2:61396551-61396600	USP34	-4.4196	1.8043	0.0143062	0.662411
chr1	233198934	233198938	5	chr1:232983435-233295725	chr1:233198934-233198938	PCNX2	1.45626	0.594681	0.014333	0.662411
chr4	182457611	182457697	87	chr4:182143987-182803024	chr4:182457611-182457697	TENM3	2.26344	0.924606	0.014365	0.662411
chr11	88930337	88930401	65	chr11:88504576-89065945	chr11:88930152-88930415	GRM5	3.14914	1.28643	0.0143668	0.662411
chr17	33758583	33758599	17	chr17:33013087-34174964	chr17:33758583-33758599	ASIC2	3.94556	1.61184	0.0143706	0.662411
chr19	46313176	46313230	55	chr19:46297046-46343433	chr19:46312994-46313231	HIF3A	-1.9321	0.789479	0.0143928	0.662411
chr15	89898336	89898365	30	chr15:89834308-89912882;chr15:89895006-89912952	chr15:89898336-89898365;chr15:89898336-89898365	ARPIN-AP3S2;ARPIN	-1.22378	0.500088	0.0143995	0.662411
chr2	169628632	169628691	60	chr2:169584344-169641406	chr2:169628594-169628691	PPIG	3.32397	1.35859	0.0144197	0.662411
chr16	8648808	8648853	46	chr16:8621683-8649654	chr16:8648808-8648853	METTL22	-2.89574	1.18387	0.0144451	0.662411
chr2	203302454	203302475	22	chr2:203238977-203306026	chr2:203301962-203302521	CYP20A1	-3.65549	1.49466	0.0144569	0.662411
chr4	1893734	1893780	47	chr4:1871393-1982207	chr4:1893734-1893780	NSD2	-5.29753	2.16616	0.0144614	0.662411
chr22	50709043	50709073	31	chr22:50674415-50733298	chr22:50708877-50709106	SHANK3	-2.01806	0.825216	0.0144656	0.662411
chr7	77571070	77571075	6	chr7:77537295-77640069	chr7:77571070-77571075	PTPN12	4.21047	1.72207	0.0144848	0.662411
chr7	55455212	55455228	17	chr7:55436056-55572988	chr7:55455212-55455228	VOPP1	-4.79156	1.95974	0.0144851	0.662411
chr3	76719435	76719475	41	chr3:75906695-77649964	chr3:76719390-76719477	ROBO2	2.60848	1.06707	0.0145044	0.662411
chr6	128027759	128027856	98	chr6:127968779-128520674	chr6:128027628-128027865	PTPRK	4.58101	1.87405	0.0145074	0.662411
chr8	11852249	11852357	109	chr8:11842524-11869448	chr8:11852179-11852357	CTSB	-6.62129	2.70882	0.0145117	0.662411
chr2	201712753	201712770	18	chr2:201700267-201780956	chr2:201712753-201712770	ALS2	2.81474	1.15155	0.0145133	0.662411
chr2	162720226	162720285	60	chr2:162371407-162838767	chr2:162720226-162720285	KCNH7	-4.71062	1.9272	0.0145142	0.662411
chr12	75085599	75085633	35	chr12:75040077-75209839	chr12:75085599-75085759	KCNC2	2.16909	0.887452	0.0145181	0.662411
chr7	64819958	64820048	91	chr7:64794388-64833681	chr7:64819934-64820085	ZNF138	3.26842	1.33745	0.0145346	0.662411
chr10	116825497	116825505	9	chr10:116671192-116850251	chr10:116825244-116825509	HSPA12A	-0.938257	0.383952	0.0145383	0.662411
chr18	31836296	31836352	57	chr18:31829180-31953136	chr18:31836296-31836352	TRAPPC8	2.47208	1.01179	0.0145544	0.662411
chr5	11103049	11103219	171	chr5:10971836-11904446	chr5:11103049-11103284	CTNND2	-6.73407	2.75649	0.0145661	0.662411
chr3	68028896	68028937	42	chr3:68004247-68545621	chr3:68028748-68028962	TAFA1	2.07318	0.848668	0.0145713	0.662411
chr16	6079160	6079227	68	chr16:5239802-7713340	chr16:6079048-6079274	RBFOX1	3.38014	1.38371	0.0145735	0.662411
chr2	77455005	77455025	21	chr2:76747719-77593319	chr2:77454931-77455182	LRRTM4	-1.66772	0.682715	0.0145747	0.662411
chr15	60875318	60875364	47	chr15:60488284-61229302	chr15:60875146-60875408	RORA	-2.3863	0.977212	0.0146083	0.662411
chr7	23519228	23519348	121	chr7:23504780-23532041	chr7:23519204-23519348	TRA2A	4.39989	1.80183	0.0146102	0.662411
chr15	52470587	52470631	45	chr15:52307283-52529050	chr15:52470587-52470631	MYO5A	-6.89434	2.82359	0.0146186	0.662411
chr5	59249906	59249981	76	chr5:58969038-60522120	chr5:59249906-59249981	PDE4D	3.44193	1.40986	0.0146332	0.662411
chr19	18909595	18909630	36	chr19:18899514-18919387;chr19:18907013-18934397	chr19:18909595-18909630	COPE;AC002985.1	-8.21311	3.3642	0.0146334	0.662411
chrX	18616383	18616447	65	chrX:18425583-18653629	chrX:18616383-18616447	CDKL5	4.70338	1.92662	0.0146362	0.662411
chr22	40092752	40092791	40	chr22:40044817-40335808	chr22:40092752-40092791	TNRC6B	3.21191	1.31568	0.0146363	0.662411
chr7	79274187	79274203	17	chr7:78017055-79453667	chr7:79274187-79274203	MAGI2	3.11347	1.27541	0.0146403	0.662411
chr7	23302846	23302960	115	chr7:23298739-23311729	chr7:23302846-23302960	MALSU1	-7.46954	3.06024	0.0146533	0.662411
chr21	42898563	42898659	97	chr21:42879644-42913304	chr21:42898490-42898724	NDUFV3	-4.56532	1.87059	0.0146636	0.662411
chr19	53109467	53109504	38	chr19:53107879-53133077	chr19:53109467-53109504	ZNF415	1.05061	0.430494	0.0146675	0.662411
chr14	85605604	85605673	70	chr14:85530144-85654428	chr14:85605583-85605754	FLRT2	-5.09907	2.08963	0.0146801	0.662411
chr13	49193989	49194006	18	chr13:48975912-49209779	chr13:49193989-49194036	FNDC3A	3.55272	1.45609	0.0146913	0.662411
chr2	39090475	39090499	25	chr2:38981549-39124345	chr2:39090466-39090657	SOS1	-2.25206	0.923014	0.0146913	0.662411
chr19	39490767	39490802	36	chr19:39480412-39493785	chr19:39490758-39491000	TIMM50	-3.58221	1.46825	0.0146962	0.662411
chr5	66034370	66034394	25	chr5:65926475-66082549	chr5:66034308-66034470	ERBIN	-2.85269	1.16944	0.0147126	0.662411
chr17	18271980	18271984	5	chr17:18271428-18315007	chr17:18271799-18272075	TOP3A	-4.86334	1.99395	0.0147262	0.662411
chr15	50704080	50704108	29	chr15:50702266-50765709	chr15:50704077-50704337	SPPL2A	-1.67635	0.687315	0.0147288	0.662411
chr22	28420873	28420890	18	chr22:27978014-28679865	chr22:28420873-28420890	TTC28	5.39205	2.21089	0.014734	0.662411
chr17	29450641	29450654	14	chr17:29390464-29551904	chr17:29450641-29450654	TAOK1	3.96806	1.62708	0.0147378	0.662411
chr2	115477918	115478013	96	chr2:114442299-115845780	chr2:115477918-115478013	DPP10	2.55486	1.048	0.0147751	0.662411
chr6	124425112	124425130	19	chr6:123803865-124825640	chr6:124425112-124425203	NKAIN2	2.56633	1.05271	0.0147756	0.662411
chr10	115643247	115643351	105	chr10:115093365-115948999	chr10:115643227-115643351	ATRNL1	5.43536	2.23016	0.0148012	0.662411
chr8	38300388	38300401	14	chr8:38269704-38382272	chr8:38300388-38300434	NSD3	4.6703	1.91661	0.0148199	0.662411
chr5	137065137	137065146	10	chr5:136975298-137598379	chr5:137064971-137065176	SPOCK1	2.10617	0.864344	0.0148206	0.662411
chr1	168011700	168011723	24	chr1:167935783-168075843	chr1:168011700-168011794	DCAF6	3.10334	1.27369	0.0148303	0.662411
chr16	24656036	24656072	37	chr16:24610209-24827632	chr16:24655878-24656073	TNRC6A	-4.37628	1.79657	0.0148546	0.662411
chr20	45848124	45848149	26	chr20:45841721-45857405	chr20:45848124-45848172	ACOT8	-5.49058	2.25403	0.0148551	0.662411
chr1	32794450	32794572	123	chr1:32775237-32818153	chr1:32794450-32794572	YARS1	-5.17852	2.12628	0.0148718	0.662411
chr3	188880897	188880943	47	chr3:188153284-188890671	chr3:188880892-188880943	LPP	-4.01278	1.64773	0.014878	0.662411
chr9	123251005	123251078	74	chr9:123109500-123268586	chr9:123250852-123251078	STRBP	2.81409	1.15566	0.0148892	0.662411
chr4	70746386	70746414	29	chr4:70704204-70808619	chr4:70746386-70746414	RUFY3	-7.70853	3.16601	0.0149009	0.662411
chr5	146882057	146882104	48	chr5:146581146-147084784	chr5:146882021-146882194	PPP2R2B	-1.95283	0.802074	0.0149033	0.662411
chr1	46650429	46650515	87	chr1:46632737-46673867	chr1:46650429-46650515	ATPAF1	2.70837	1.1126	0.0149221	0.662411
chr15	51913172	51913206	35	chr15:51829628-51947295	chr15:51912998-51913246	TMOD3	-4.48669	1.84341	0.0149369	0.662411
chr4	42055467	42055526	60	chr4:41990502-42090461	chr4:42055418-42055552	SLC30A9	4.78412	1.96597	0.0149549	0.662411
chr7	76619181	76619226	46	chr7:76609986-76627261	chr7:76618887-76619338	POMZP3	-8.42907	3.46385	0.0149562	0.662411
chr2	77011851	77011857	7	chr2:76747719-77593319	chr2:77011735-77011907	LRRTM4	1.7756	0.72987	0.0149839	0.662411
chr8	55213941	55214051	111	chr8:55102028-55542054	chr8:55213941-55214059	XKR4	-6.47134	2.66021	0.0149893	0.662411
chr4	71537185	71537218	34	chr4:71062667-71572087	chr4:71537185-71537218	SLC4A4	-6.17937	2.54057	0.0150043	0.662411
chr17	7875396	7875404	9	chr17:7856685-7885238	chr17:7875367-7875611	NAA38	-3.59024	1.47631	0.01502	0.662411
chr19	58296524	58296540	17	chr19:58228914-58315183;chr19:58278955-58302791	chr19:58296391-58296665;chr19:58296391-58296665	AC020915.4;ZNF8	-2.81986	1.15967	0.0150323	0.662411
chr8	94792593	94792602	10	chr8:94719703-94793836	chr8:94792352-94792843	DPY19L4	-1.24286	0.511196	0.0150453	0.662411
chr6	62067494	62067527	34	chr6:61679961-62286225	chr6:62067494-62067527	KHDRBS2	2.36649	0.973356	0.0150461	0.662411
chr14	71005992	71006048	57	chr14:70907405-71115382	chr14:71005992-71006048	PCNX1	3.73043	1.53469	0.0150681	0.662411
chr19	46317964	46317975	12	chr19:46297046-46343433	chr19:46317862-46318112	HIF3A	-4.5374	1.86688	0.0150791	0.662411
chrX	316061	316120	60	chrX:304529-318819	chrX:316061-316274	GTPBP6	-6.17803	2.54306	0.0151252	0.662411
chr12	98777071	98777098	28	chr12:98726457-99984654	chr12:98777071-98777098	ANKS1B	-4.98792	2.05331	0.0151316	0.662411
chr20	64088778	64088852	75	chr20:64080082-64100643	chr20:64088778-64088852	OPRL1	-7.03295	2.89556	0.0151458	0.662411
chr2	152642866	152642889	24	chr2:152335174-152649826	chr2:152642724-152642930	FMNL2	-2.01966	0.831602	0.0151554	0.662411
chr17	10674304	10674326	23	chr17:10672474-10698375	chr17:10674243-10674369	SCO1	-1.21067	0.498568	0.0151702	0.662411
chr11	40250574	40250657	84	chr11:40114203-41459773	chr11:40250495-40250733	LRRC4C	-9.85705	4.05977	0.0151831	0.662411
chr11	93799555	93799565	11	chr11:93741664-93812378;chr11:93784227-93814963	chr11:93799530-93799565;chr11:93799530-93799565	AP001273.2;MED17	-2.80847	1.15688	0.0151979	0.662411
chr19	3460969	3461005	37	chr19:3314403-3469217	chr19:3460969-3461005	NFIC	-5.0317	2.07311	0.0152189	0.662411
chr19	8232027	8232082	56	chr19:8206736-8262421	chr19:8232027-8232082	CERS4	-6.82622	2.81271	0.0152277	0.662411
chr7	82298932	82298951	20	chr7:81946444-82443777	chr7:82298932-82299018	CACNA2D1	3.23542	1.33314	0.0152278	0.662411
chr4	102813324	102813341	18	chr4:102794383-102868896	chr4:102813297-102813341	UBE2D3	2.4854	1.02416	0.0152343	0.662411
chr16	78466238	78466305	68	chr16:78099430-79212667	chr16:78466238-78466305	WWOX	-6.39295	2.63442	0.0152367	0.662411
chr2	115611441	115611474	34	chr2:114442299-115845780	chr2:115611441-115611474	DPP10	0.869039	0.358214	0.0152649	0.662411
chrX	138623985	138624110	126	chrX:138614727-139222777	chrX:138623976-138624110	FGF13	4.14029	1.7067	0.0152704	0.662411
chr1	178131441	178131495	55	chr1:178094104-178484147	chr1:178131441-178131495	RASAL2	4.53092	1.8679	0.0152803	0.662411
chr16	4074984	4075125	142	chr16:3953387-4116442	chr16:4074927-4075125	ADCY9	-3.54683	1.46235	0.01529	0.662411
chr3	85749048	85749054	7	chr3:84958981-86074429	chr3:85748962-85749205	CADM2	2.27132	0.936519	0.0152966	0.662411
chr12	57381909	57381980	72	chr12:57253762-57431005	chr12:57381894-57382110	R3HDM2	-6.08367	2.50845	0.015297	0.662411
chr15	44509327	44509341	15	chr15:44427622-44529038	chr15:44509264-44509402	CTDSPL2	3.66274	1.51047	0.0153126	0.662411
chr19	42035064	42035143	80	chr19:41998321-42069498	chr19:42035064-42035143	GRIK5	-5.48081	2.26031	0.0153168	0.662411
chr16	210807	210817	11	chr16:188969-229463	chr16:210795-211031	LUC7L	3.87823	1.59942	0.0153179	0.662411
chr8	4140669	4140805	137	chr8:2935353-4994972	chr8:4140246-4140805	CSMD1	1.59894	0.659486	0.0153284	0.662411
chr9	127957830	127957913	84	chr9:127940582-127980989	chr9:127957830-127957972	FAM102A	-7.30185	3.01181	0.0153333	0.662411
chr7	78458763	78458799	37	chr7:78017055-79453667	chr7:78458702-78458907	MAGI2	-1.26488	0.521876	0.0153624	0.662411
chr17	17948530	17948600	71	chr17:17843511-17972422	chr17:17948530-17948600	TOM1L2	-4.84393	1.99884	0.0153771	0.662411
chr1	246119249	246119308	60	chr1:245749342-246507312	chr1:246119249-246119308	SMYD3	2.97491	1.22767	0.0153837	0.662411
chr12	48919899	48919969	71	chr12:48903503-48957365;chr12:48904110-48931840	chr12:48919858-48920091;chr12:48919858-48920091	AC073610.2;CCDC65	-2.50313	1.03306	0.0153917	0.662411
chr1	21127018	21127074	57	chr1:20806292-21176888	chr1:21127017-21127272	EIF4G3	4.5731	1.8874	0.0153943	0.662411
chr13	36045770	36045817	48	chr13:35768652-36131382	chr13:36045634-36045817	DCLK1	4.43199	1.82921	0.0153972	0.662411
chr3	347539	347547	9	chr3:196763-409417	chr3:347345-347547	CHL1	2.28312	0.942386	0.0154058	0.662411
chr17	60458189	60458358	170	chr17:60443158-60526242	chr17:60458189-60458358	APPBP2	-4.94315	2.04059	0.0154178	0.662411
chr6	128382536	128382546	11	chr6:127968779-128520674	chr6:128382536-128382546	PTPRK	2.05354	0.847785	0.0154248	0.662411
chr8	11044711	11044757	47	chr8:10896045-11201833	chr8:11044711-11044757	XKR6	-7.67292	3.16771	0.0154255	0.662411
chr7	78446702	78446715	14	chr7:78017055-79453667	chr7:78446702-78446715	MAGI2	-8.73049	3.60467	0.0154356	0.662411
chr22	41982463	41982503	41	chr22:41969475-41998221	chr22:41982463-41982503	SEPTIN3	-5.10303	2.10706	0.015441	0.662411
chr12	31446251	31446313	63	chr12:31382226-31591136	chr12:31446178-31446430	DENND5B	-7.65216	3.15993	0.0154513	0.662411
chr19	7684583	7684612	30	chr19:7680833-7687703	chr19:7684583-7684612	TRAPPC5	-5.7526	2.37596	0.0154705	0.662411
chr17	3608994	3609030	37	chr17:3565444-3609411;chr17:3585149-3636249;chr17:3608240-3636250	chr17:3608994-3609030;chr17:3608994-3609030;chr17:3608994-3609030	TRPV1;AC027796.3;SHPK	-8.18482	3.38088	0.0154816	0.662411
chr14	65623584	65623619	36	chr14:65410592-65744121	chr14:65623584-65623619	FUT8	1.98156	0.818551	0.0154859	0.662411
chr2	162790941	162790954	14	chr2:162371407-162838767	chr2:162790828-162791072	KCNH7	4.1357	1.70842	0.0154873	0.662411
chr16	23954780	23954866	87	chr16:23835983-24220611	chr16:23954780-23954866	PRKCB	4.42278	1.8272	0.0154981	0.662411
chr7	74986028	74986053	26	chr7:74964705-75031528	chr7:74986028-74986053	CASTOR2	-6.49248	2.68269	0.0155145	0.662411
chr17	58788789	58788807	19	chr17:58755854-58985179	chr17:58788789-58788807	PPM1E	2.31049	0.954864	0.015533	0.662411
chr1	16344977	16345039	63	chr1:16246840-16352480	chr1:16344977-16345039	FBXO42	-5.49497	2.27153	0.0155604	0.662411
chr11	11907822	11907840	19	chr11:11841423-11961887	chr11:11907822-11907876	USP47	1.71788	0.71025	0.0155761	0.662411
chr19	41368296	41368342	47	chr19:41350853-41425001;chr19:41350911-41384083	chr19:41368296-41368342	AC011462.1;TMEM91	-2.71861	1.12404	0.0155802	0.662411
chr6	138788647	138788716	70	chr6:138773509-138793319	chr6:138788626-138788716	CCDC28A	4.79009	1.98083	0.0155965	0.662411
chr3	76418398	76418430	33	chr3:75906695-77649964	chr3:76418398-76418430	ROBO2	3.26662	1.3511	0.0156172	0.662411
chr6	75238922	75238988	67	chr6:75237675-75250323	chr6:75238868-75238988	COX7A2	-2.97948	1.23243	0.0156252	0.662411
chr22	18006617	18006773	157	chr22:17787649-18024561	chr22:18006571-18006794	MICAL3	-4.88184	2.01979	0.0156486	0.662411
chr5	80985091	80985138	48	chr5:80960363-81230162	chr5:80985082-80985138	RASGRF2	4.44244	1.83809	0.0156541	0.662411
chr17	80209597	80209612	16	chr17:80206716-80220923	chr17:80209597-80209612	SGSH	-1.17374	0.485663	0.0156585	0.662411
chr7	14514819	14514833	15	chr7:14145049-14974777	chr7:14514819-14514833	DGKB	3.71353	1.53662	0.0156624	0.662411
chr13	96268204	96268281	78	chr13:96090839-96839562	chr13:96268166-96268281	HS6ST3	4.27585	1.7695	0.0156742	0.662411
chr22	41282551	41282567	17	chr22:41244779-41286187	chr22:41282431-41282617	RANGAP1	-2.64461	1.09452	0.015682	0.662411
chr20	45896115	45896127	13	chr20:45890144-45898820	chr20:45895939-45896191	CTSA	-1.46184	0.605101	0.0156981	0.662411
chr19	38632167	38632191	25	chr19:38619082-38636955	chr19:38632152-38632355	EIF3K	-2.13425	0.883629	0.0157215	0.662411
chr11	67295496	67295530	35	chr11:67289300-67302485	chr11:67295349-67295723	ANKRD13D	-3.52462	1.45953	0.0157393	0.662411
chr21	33357624	33357628	5	chr21:33324429-33359864	chr21:33357581-33357804	IFNAR1	-2.50271	1.03663	0.0157666	0.662411
chr2	203303537	203303601	65	chr2:203238977-203306026	chr2:203303424-203303621	CYP20A1	-7.72052	3.19794	0.0157691	0.662411
chr17	64530265	64530307	43	chr17:64506865-64542461	chr17:64530265-64530327	CEP95	-4.48709	1.85867	0.0157725	0.662411
chr12	79924540	79924593	54	chr12:79773563-79935460	chr12:79924476-79924718	PPP1R12A	3.12943	1.29643	0.0157839	0.662411
chr1	38866166	38866248	83	chr1:38862493-38873368;chr1:38864501-38881617	chr1:38866166-38866248;chr1:38866166-38866248	MYCBP;AL139260.3	-3.81756	1.58179	0.0158027	0.662411
chr14	78867622	78867684	63	chr14:78170373-79868290	chr14:78867622-78867747	NRXN3	3.05851	1.2673	0.0158043	0.662411
chr7	146370317	146370363	47	chr7:146116002-148420998	chr7:146370317-146370393	CNTNAP2	-5.80132	2.40451	0.0158356	0.662411
chr8	78708416	78708441	26	chr8:78666089-78719765;chr8:78675743-78805523	chr8:78708400-78708445	ZC2HC1A;IL7	2.14396	0.889259	0.0159108	0.662411
chr2	197915115	197915143	29	chr2:197804593-198572581	chr2:197915115-197915143	PLCL1	1.1713	0.485853	0.0159169	0.662411
chr1	173944039	173944098	60	chr1:173931084-174022357	chr1:173943893-173944098	RC3H1	2.10115	0.871607	0.0159237	0.662411
chr1	21148237	21148363	127	chr1:20806292-21176888	chr1:21148096-21148363	EIF4G3	3.85712	1.60012	0.0159296	0.662411
chr15	64934751	64934797	47	chr15:64911902-64958691	chr15:64934751-64934797	ANKDD1A	-3.98927	1.65497	0.0159318	0.662411
chr5	72881180	72881215	36	chr5:72816312-72916733	chr5:72881180-72881333	TNPO1	-4.06408	1.68611	0.0159382	0.662411
chr10	95390850	95390873	24	chr10:95311771-95561414	chr10:95390699-95390920	SORBS1	-3.08126	1.27862	0.0159595	0.662411
chr3	33810660	33810745	86	chr3:33798571-33869707	chr3:33810660-33810745	PDCD6IP	1.96225	0.814306	0.0159649	0.662411
chr10	73542372	73542375	4	chr10:73497538-73625953	chr10:73542263-73542375	USP54	-2.82225	1.17138	0.0159814	0.662411
chr12	133208437	133208446	10	chr12:133181409-133214832	chr12:133208437-133208446	ZNF268	-4.3572	1.80853	0.0159853	0.662411
chr3	57660599	57660651	53	chr3:57625454-57693077	chr3:57660599-57660651	DENND6A	3.25506	1.35122	0.015997	0.662411
chr14	79181852	79181862	11	chr14:78170373-79868290	chr14:79181773-79181898	NRXN3	2.52623	1.04868	0.0159983	0.662411
chr3	47131874	47131916	43	chr3:47016429-47164113	chr3:47131874-47131971	SETD2	-5.51408	2.28952	0.0160228	0.662411
chr7	137734740	137734751	12	chr7:137381037-137847092	chr7:137734684-137734822	DGKI	2.61863	1.08733	0.0160262	0.662411
chr1	150378827	150378840	14	chr1:150363091-150476566	chr1:150378727-150378917	RPRD2	-6.83185	2.83714	0.0160399	0.662411
chr11	134147199	134147307	109	chr11:134069071-134152001	chr11:134147177-134147307	JAM3	-6.26898	2.60351	0.016045	0.662411
chr19	57906950	57906952	3	chr19:57876765-57916591;chr19:57900296-57916610	chr19:57906890-57907125;chr19:57906890-57907125	AC010326.2;ZNF417	-1.36238	0.565936	0.0160709	0.662411
chr17	45633513	45633538	26	chr17:45620344-45835826	chr17:45633331-45633584	LINC02210-CRHR1	-4.00897	1.66577	0.0160986	0.662411
chr17	30798702	30798760	59	chr17:30769388-30824692	chr17:30798575-30798804	CRLF3	-3.06171	1.27226	0.0161054	0.662411
chr2	221445521	221445539	19	chr2:221418027-221574202	chr2:221445333-221445539	EPHA4	2.1593	0.897448	0.0161263	0.662411
chr7	129842668	129842710	43	chr7:129830732-129952960	chr7:129842638-129842710	UBE2H	-2.47167	1.02731	0.0161301	0.662411
chr22	26476441	26476547	107	chr22:26443423-26483837	chr22:26476441-26476547	HPS4	-9.84017	4.08993	0.0161306	0.662411
chr11	768710	768723	14	chr11:767220-777488	chr11:768509-769117	GATD1	-2.39424	0.99542	0.0161611	0.662411
chr6	126082978	126083028	51	chr6:125986479-126203817	chr6:126082859-126083074	TRMT11	4.12205	1.71393	0.0161712	0.662411
chr4	6800560	6800615	56	chr4:6781375-6884170	chr4:6800560-6800636	KIAA0232	-4.74499	1.97304	0.0161762	0.662411
chr17	5026650	5026659	10	chr17:4997950-5028401	chr17:5026476-5026698	KIF1C	-4.07936	1.6963	0.0161784	0.662411
chr19	7683787	7683909	123	chr19:7680833-7687703	chr19:7683765-7683909	TRAPPC5	-8.69789	3.61698	0.0161841	0.662411
chr2	172959946	172959982	37	chr2:172735274-173052893	chr2:172959826-172960080	RAPGEF4	4.40398	1.83144	0.0161876	0.662411
chr7	55457696	55457708	13	chr7:55436056-55572988	chr7:55457534-55458656	VOPP1	-2.14924	0.89385	0.0161956	0.662411
chr2	189747803	189747815	13	chr2:189674290-189761193;chr2:189746660-189763227	chr2:189747723-189747883	ANKAR;OSGEPL1	4.59442	1.91129	0.0162241	0.662411
chr19	9650786	9650795	10	chr19:9641807-9675100	chr19:9650693-9650915	ZNF562	-2.58259	1.07442	0.0162298	0.662411
chr14	79321679	79321703	25	chr14:78170373-79868290	chr14:79321679-79321703	NRXN3	3.24734	1.35103	0.0162343	0.662411
chr11	43424258	43424277	20	chr11:43358920-43494933	chr11:43424141-43424277	TTC17	-1.93416	0.804753	0.0162428	0.662411
chr1	151205306	151205315	10	chr1:151197949-151249536	chr1:151205250-151205450	PIP5K1A	-2.08884	0.86921	0.0162547	0.662411
chr9	128596984	128597115	132	chr9:128552558-128633662	chr9:128596904-128597115	SPTAN1	-7.03358	2.92695	0.0162594	0.662411
chr21	36855804	36855820	17	chr21:36748626-36990236	chr21:36855804-36855820	HLCS	-4.22771	1.75954	0.0162728	0.662411
chr18	9932987	9933036	50	chr18:9914016-9960021	chr18:9932987-9933036	VAPA	3.86209	1.60754	0.0162842	0.662411
chr2	115469035	115469078	44	chr2:114442299-115845780	chr2:115469035-115469078	DPP10	3.57782	1.4893	0.0162902	0.662411
chr1	54642728	54642757	30	chr1:54641754-54710266;chr1:54641786-54742308	chr1:54642589-54642889;chr1:54642589-54642889	MROH7;MROH7-TTC4	-1.54319	0.642459	0.0163053	0.662411
chr6	75825397	75825518	122	chr6:75749192-75919537	chr6:75825329-75825548	MYO6	-4.69094	1.95293	0.0163055	0.662411
chr2	203303525	203303535	11	chr2:203238977-203306026	chr2:203303424-203303621	CYP20A1	-4.72684	1.96799	0.0163117	0.662411
chr2	86614038	86614083	46	chr2:86505668-86721122;chr2:86603398-86623866	chr2:86614038-86614083;chr2:86614038-86614083	RNF103-CHMP3;RNF103	3.59244	1.49587	0.0163249	0.662411
chr19	40276636	40276645	10	chr19:40230317-40285536	chr19:40276636-40276645	AKT2	-2.31455	0.964021	0.0163533	0.662411
chr13	39730653	39730695	43	chr13:39655627-39791665	chr13:39730653-39730695	COG6	-4.84539	2.0183	0.0163625	0.662411
chr6	166854304	166854349	46	chr6:166409364-166906451	chr6:166854304-166854349	RPS6KA2	-1.18445	0.493375	0.0163632	0.662411
chr3	39393075	39393120	46	chr3:39383370-39397351	chr3:39393075-39393120	SLC25A38	-3.81962	1.59105	0.0163644	0.662411
chr2	99938907	99938971	65	chr2:99545419-100192428	chr2:99938907-99939035	AFF3	2.92691	1.21955	0.0163953	0.662411
chr7	147744705	147744763	59	chr7:146116002-148420998	chr7:147744705-147744763	CNTNAP2	-3.26479	1.36044	0.0164038	0.662411
chr4	3395082	3395099	18	chr4:3293028-3439913	chr4:3395082-3395099	RGS12	-2.05301	0.855595	0.016417	0.662411
chr4	73190104	73190118	15	chr4:73073376-73258798	chr4:73190104-73190118	ANKRD17	1.65057	0.687888	0.0164186	0.662411
chr7	27820871	27820938	68	chr7:27739331-27844564	chr7:27820735-27820939	TAX1BP1	-2.15545	0.898447	0.0164362	0.662411
chr17	28932774	28932859	86	chr17:28905250-28951771	chr17:28932774-28932859	PHF12	-5.06808	2.11254	0.0164379	0.662411
chr8	38366027	38366048	22	chr8:38269704-38382272	chr8:38366027-38366048	NSD3	2.27677	0.949204	0.0164572	0.662411
chr2	153978499	153978577	79	chr2:153871922-154453979	chr2:153978463-153978577	GALNT13	3.61965	1.50911	0.0164609	0.662411
chr16	89718699	89718719	21	chr16:89707134-89720898	chr16:89718699-89718719	VPS9D1	-8.84114	3.68695	0.016487	0.662411
chr7	100352785	100352827	43	chr7:100352176-100367733	chr7:100352785-100352827	PILRB	-1.29267	0.539119	0.0164966	0.662411
chr1	8803668	8803734	67	chr1:8352397-8848921	chr1:8803668-8803835	RERE	3.45825	1.44258	0.0165177	0.662411
chr6	15251794	15251903	110	chr6:15246069-15522042	chr6:15251794-15251903	JARID2	-4.97724	2.07631	0.0165227	0.662411
chr2	114829025	114829034	10	chr2:114442299-115845780	chr2:114829011-114829285	DPP10	1.83306	0.764714	0.0165273	0.662411
chr4	73129593	73129616	24	chr4:73073376-73258798	chr4:73129593-73129616	ANKRD17	3.11426	1.29925	0.0165311	0.662411
chr17	54956217	54956233	17	chr17:54899387-54961956;chr17:54951902-54968703	chr17:54956193-54956233;chr17:54956193-54956233	TOM1L1;COX11	-6.03834	2.51956	0.0165488	0.662411
chr20	62189168	62189224	57	chr20:62183029-62203568	chr20:62189168-62189224	MTG2	-4.01933	1.67725	0.0165578	0.662411
chr20	3369082	3369090	9	chr20:3249305-3407625	chr20:3368965-3369090	C20orf194	-2.96563	1.23758	0.016561	0.662411
chr12	111897195	111897199	5	chr12:111842228-111902222	chr12:111897170-111897234	MAPKAPK5	3.10966	1.29795	0.0165831	0.662411
chr2	159736013	159736047	35	chr2:159712457-159771027	chr2:159736006-159736047	MARCHF7	5.00448	2.08895	0.0165889	0.662411
chr14	45101480	45101484	5	chr14:45084107-45116282	chr14:45101480-45101484	PRPF39	4.05667	1.69352	0.0166019	0.662411
chr3	12999607	12999629	23	chr3:12897043-13283281	chr3:12999607-12999732	IQSEC1	-2.12643	0.887848	0.0166186	0.662411
chr19	13332301	13332338	38	chr19:13206442-13633025	chr19:13332155-13332398	CACNA1A	-2.19688	0.917285	0.0166212	0.662411
chr7	71427179	71427219	41	chr7:71132144-71713600	chr7:71427179-71427219	GALNT17	-2.85187	1.19089	0.0166318	0.662411
chr12	2181507	2181532	26	chr12:1970786-2697950	chr12:2181457-2181604	CACNA1C	-1.95441	0.816186	0.0166399	0.662411
chr2	79605630	79605649	20	chr2:79185231-80648861	chr2:79605630-79605649	CTNNA2	2.68529	1.12236	0.0167325	0.662411
chr13	49547886	49548058	173	chr13:49531946-49585558	chr13:49547849-49548058	RCBTB1	-3.99875	1.67147	0.0167402	0.662411
chr14	20271438	20271445	8	chr14:20256558-20305960	chr14:20271319-20271475	TTC5	2.47084	1.03322	0.0167844	0.662411
chr1	233073866	233073895	30	chr1:232983435-233295725	chr1:233073866-233073895	PCNX2	3.841	1.6065	0.0168068	0.662411
chr2	50357502	50357511	10	chr2:49918503-51225575	chr2:50357502-50357580	NRXN1	3.13921	1.31305	0.0168125	0.662411
chr2	99220892	99220909	18	chr2:99141485-99322741	chr2:99220879-99221093	AC079447.1	-6.76291	2.82894	0.0168201	0.662411
chr6	68943820	68943827	8	chr6:68635282-69389506	chr6:68943820-68943827	ADGRB3	5.15706	2.15771	0.0168453	0.662411
chr10	116783750	116783849	100	chr10:116671192-116850251	chr10:116783750-116783849	HSPA12A	-4.52249	1.89226	0.0168487	0.662411
chr11	68755727	68755751	25	chr11:68754620-68844410	chr11:68755604-68755751	CPT1A	-3.20759	1.34256	0.0168872	0.662411
chr5	167418159	167418218	60	chr5:167284799-168264157	chr5:167418159-167418218	TENM2	5.28881	2.21375	0.016891	0.662411
chr14	30924733	30924787	55	chr14:30893799-31026401	chr14:30924640-30924843	STRN3	2.89765	1.21289	0.016892	0.662411
chr7	131160750	131160804	55	chr7:131110096-131496632	chr7:131160750-131160804	MKLN1	3.98553	1.66839	0.0169013	0.662411
chr19	10661658	10661756	99	chr19:10654261-10692417	chr19:10661658-10661756	ILF3	-6.56335	2.74774	0.0169111	0.662411
chr12	75111179	75111187	9	chr12:75040077-75209839	chr12:75111055-75111316	KCNC2	2.73285	1.14433	0.0169325	0.662411
chr9	137610916	137610934	19	chr9:137605685-137615360	chr9:137610894-137611024	ARRDC1	-4.73316	1.98194	0.0169338	0.662411
chr8	31777853	31777924	72	chr8:31639222-32855666	chr8:31777853-31777962	NRG1	6.78423	2.84138	0.0169564	0.662411
chr7	14600095	14600124	30	chr7:14145049-14974777	chr7:14600095-14600124	DGKB	2.63827	1.10511	0.016971	0.662411
chr6	101912097	101912113	17	chr6:101181257-102070083	chr6:101912046-101912137	GRIK2	1.73794	0.728074	0.0169845	0.662411
chr8	86463966	86463981	16	chr8:86342547-86478420	chr8:86463885-86464055	WWP1	-3.71917	1.55838	0.017007	0.662411
chr15	44086592	44086645	54	chr15:43870761-44195271	chr15:44086442-44086645	FRMD5	3.03693	1.27288	0.0170383	0.662411
chr2	17621354	17621452	99	chr2:17539126-17657018	chr2:17621354-17621452	VSNL1	-5.12904	2.14977	0.0170393	0.662411
chr1	212352153	212352163	11	chr1:212285410-212361853	chr1:212352153-212352163	PPP2R5A	1.74108	0.729767	0.0170416	0.662411
chr14	88388628	88388663	36	chr14:88384924-88470350	chr14:88388628-88388663	SPATA7	3.79917	1.59252	0.0170499	0.662411
chr3	68292551	68292675	125	chr3:68004247-68545621	chr3:68292551-68292675	TAFA1	4.12531	1.72926	0.0170517	0.662411
chr13	101364793	101364830	38	chr13:101053776-101416508	chr13:101364793-101364830	NALCN	2.71141	1.13663	0.0170572	0.662411
chr14	78379372	78379386	15	chr14:78170373-79868290	chr14:78379231-78379616	NRXN3	2.20871	0.92591	0.0170585	0.662411
chr7	92490528	92490555	28	chr7:92487020-92528520	chr7:92490352-92490587	PEX1	2.31201	0.969257	0.0170633	0.662411
chr17	49327884	49327891	8	chr17:49289206-49362473	chr17:49327884-49327891	ZNF652	4.14195	1.73676	0.0170853	0.662411
chr3	113726559	113726596	38	chr3:113716458-113746300	chr3:113726559-113726596	NAA50	3.16903	1.32888	0.0170913	0.662411
chr17	7469387	7469461	75	chr17:7459366-7484263	chr17:7469190-7469506	ZBTB4	-4.3014	1.80404	0.017111	0.662411
chr10	121893014	121893034	21	chr10:121740421-121928801	chr10:121893014-121893034	ATE1	-3.91138	1.64054	0.0171162	0.662411
chr16	89516611	89516673	63	chr16:89490719-89557766	chr16:89516611-89516673	SPG7	-6.85224	2.87431	0.0171276	0.662411
chr16	6727066	6727078	13	chr16:5239802-7713340	chr16:6727066-6727133	RBFOX1	0.913028	0.383018	0.0171362	0.662411
chr7	55454931	55454934	4	chr7:55436056-55572988	chr7:55454753-55455050	VOPP1	-2.51302	1.05426	0.0171399	0.662411
chr1	190402837	190402856	20	chr1:190097658-190478404	chr1:190402837-190403013	BRINP3	2.58581	1.08486	0.0171465	0.662411
chr5	130039254	130039302	49	chr5:129904465-130186634	chr5:130039253-130039302	CHSY3	4.68381	1.96559	0.017177	0.662411
chr2	203304298	203304337	40	chr2:203238977-203306026	chr2:203304241-203304486	CYP20A1	-3.91116	1.64137	0.0171783	0.662411
chr15	99701352	99701370	19	chr15:99565417-99716466	chr15:99701352-99701370	MEF2A	3.65653	1.53469	0.0171918	0.662411
chr5	65581383	65581407	25	chr5:65563236-65587549	chr5:65581383-65581414	PPWD1	4.847	2.03435	0.017192	0.662411
chr1	178113404	178113438	35	chr1:178094104-178484147	chr1:178113404-178113438	RASAL2	5.27587	2.21485	0.0172169	0.662411
chr10	68386417	68386523	107	chr10:68341107-68407294	chr10:68386417-68386620	RUFY2	-6.78813	2.85009	0.0172319	0.662411
chr10	13883239	13883273	35	chr10:13643706-14462142	chr10:13883233-13883273	FRMD4A	-2.60968	1.09582	0.0172426	0.662411
chr7	66703188	66703252	65	chr7:66628958-66811189;chr7:66682164-66811464	chr7:66702990-66703255;chr7:66702990-66703255	AC027644.4;RABGEF1	1.70448	0.715818	0.0172581	0.662411
chr12	121136678	121136765	88	chr12:121132819-121188032	chr12:121136678-121136765	P2RX7	-5.40936	2.27224	0.0172831	0.662411
chr17	45937517	45937536	20	chr17:45894551-46028334	chr17:45937517-45937536	MAPT	-6.57971	2.7639	0.0172848	0.662411
chr10	13720079	13720117	39	chr10:13643706-14462142	chr10:13720079-13720117	FRMD4A	-4.25606	1.78804	0.0172987	0.662411
chr19	21806437	21806440	4	chr19:21804946-21852125	chr19:21806188-21806440	ZNF43	-1.56803	0.658797	0.0173061	0.662411
chr10	82875541	82875626	86	chr10:81875194-82987179	chr10:82875362-82875626	NRG3	3.16317	1.32914	0.0173189	0.662411
chr15	41772506	41772516	11	chr15:41621224-41773081	chr15:41772506-41772552	MGA	-3.02792	1.27231	0.0173193	0.662411
chr2	114504881	114504984	104	chr2:114442299-115845780	chr2:114504798-114505032	DPP10	-4.23036	1.77769	0.017327	0.662411
chr4	61506970	61506974	5	chr4:61201258-62078335	chr4:61506970-61506974	ADGRL3	3.48505	1.46476	0.017347	0.662411
chr9	77874022	77874053	32	chr9:77716097-78031811	chr9:77873889-77874066	GNAQ	-1.44413	0.606981	0.0173501	0.662411
chr10	103682513	103682564	52	chr10:103594027-103855543	chr10:103682495-103682718	SH3PXD2A	-2.85975	1.20217	0.0173678	0.662411
chr14	65682245	65682274	30	chr14:65410592-65744121	chr14:65682245-65682274	FUT8	2.68578	1.12936	0.0173998	0.662411
chr22	17110199	17110269	71	chr22:17084954-17115694	chr22:17110199-17110269	IL17RA	-1.81927	0.765065	0.01741	0.662411
chr19	57854840	57854855	16	chr19:57819719-57858941;chr19:57848731-57889074;chr19:57849859-57865117	chr19:57854783-57854858;chr19:57854783-57854858;chr19:57854783-57854858	AC010522.1;ZNF814;ZNF587	-7.72889	3.25078	0.017428	0.662411
chr1	46592226	46592238	13	chr1:46557407-46616843	chr1:46591961-46592238	MKNK1	-1.6289	0.68522	0.017445	0.662411
chr15	60996208	60996235	28	chr15:60488284-61229302	chr15:60996078-60996379	RORA	-1.4208	0.597707	0.0174497	0.662411
chr4	112924098	112924115	18	chr4:112818032-113384221	chr4:112924088-112924115	ANK2	1.8928	0.796311	0.0174557	0.662411
chr20	51699070	51699094	25	chr20:51596514-51768390	chr20:51699070-51699094	ATP9A	-3.43538	1.44552	0.0174747	0.662411
chr19	47677532	47677644	113	chr19:47608196-47703277	chr19:47677532-47677644	BICRA	-4.99244	2.10077	0.0174786	0.662411
chr18	58959970	58959983	14	chr18:58862600-58986480	chr18:58959949-58960148	ZNF532	-2.33445	0.982339	0.0174816	0.662411
chr20	45403039	45403140	102	chr20:45363200-45410610;chr20:45372557-45407889	chr20:45403039-45403140	SYS1-DBNDD2;TP53TG5	5.53992	2.33122	0.0174822	0.662411
chr8	132458551	132458562	12	chr8:132120859-132481095	chr8:132458551-132458730	KCNQ3	-5.23871	2.20502	0.0175106	0.662411
chr14	91219162	91219168	7	chr14:91060333-91225632	chr14:91219162-91219200	DGLUCY	-7.3344	3.08713	0.0175108	0.662411
chr4	70823758	70823801	44	chr4:70815783-70839897	chr4:70823758-70823801	GRSF1	-6.51226	2.74125	0.017518	0.662411
chr9	88435354	88435372	19	chr9:88388430-88478694	chr9:88435277-88435372	SPIN1	-5.31095	2.23557	0.017518	0.662411
chr19	46318016	46318110	95	chr19:46297046-46343433	chr19:46317862-46318112	HIF3A	-4.20082	1.76836	0.0175231	0.662411
chr2	159336640	159336676	37	chr2:159318979-159616569	chr2:159336640-159336676	BAZ2B	-1.03367	0.435179	0.0175356	0.662411
chr19	36589165	36589173	9	chr19:36534774-36605276	chr19:36589146-36589206	ZNF529	2.23153	0.939592	0.0175489	0.662411
chr7	66710839	66710846	8	chr7:66628958-66811189;chr7:66682164-66811464	chr7:66710829-66710961;chr7:66710829-66710961	AC027644.4;RABGEF1	1.9614	0.825933	0.0175599	0.662411
chr17	46112519	46112537	19	chr17:46029916-46225389	chr17:46112425-46112677	KANSL1	-2.73838	1.15319	0.0175675	0.662411
chr19	12015169	12015184	16	chr19:11987641-12078106;chr19:12014732-12035741	chr19:12015169-12015184;chr19:12015169-12015184	AC008770.4;ZNF433	5.82	2.45095	0.0175686	0.662411
chr2	175110879	175110896	18	chr2:175072250-175168382	chr2:175110665-175110896	ATF2	-4.47946	1.88646	0.0175713	0.662411
chr17	44448323	44448341	19	chr17:44395281-44503430	chr17:44448301-44448440	GPATCH8	3.68299	1.55155	0.0176082	0.662411
chr12	19349305	19349326	22	chr12:19129752-19376400	chr12:19349305-19349393	PLEKHA5	2.79483	1.17793	0.0176599	0.662411
chr2	235603311	235603334	24	chr2:235494043-236131800	chr2:235603125-235603348	AGAP1	-4.51039	1.9013	0.0176793	0.662411
chr7	152231659	152231669	11	chr7:152134922-152436003	chr7:152231524-152231669	KMT2C	-6.20343	2.6154	0.0176973	0.662411
chr11	6208595	6208630	36	chr11:6205557-6211135	chr11:6208591-6208709	C11orf42	-4.45363	1.87782	0.0177062	0.662411
chr6	143487300	143487351	52	chr6:143450805-143490616	chr6:143487300-143487351	PEX3	2.5161	1.06097	0.0177153	0.662411
chr14	32334982	32335009	28	chr14:32329298-32837684	chr14:32334982-32335052	AKAP6	3.33601	1.40729	0.0177634	0.662411
chr8	132297681	132297687	7	chr8:132120859-132481095	chr8:132297681-132297703	KCNQ3	-2.72397	1.14911	0.0177642	0.662411
chr12	78093893	78093919	27	chr12:77324641-78213010	chr12:78093893-78093919	NAV3	4.0221	1.69707	0.017787	0.662411
chr2	114477124	114477142	19	chr2:114442299-115845780	chr2:114477060-114477232	DPP10	-1.99423	0.841494	0.0177944	0.662411
chr5	60816255	60816281	27	chr5:60751791-60844274	chr5:60816255-60816281	ELOVL7	1.87485	0.791149	0.0177987	0.662411
chr22	40520545	40520566	22	chr22:40410281-40636719	chr22:40520469-40520570	MRTFA	-4.26637	1.80061	0.0178168	0.662411
chr1	40209757	40209792	36	chr1:40161387-40240921	chr1:40209757-40209792	RLF	-3.67372	1.5505	0.0178185	0.662411
chr4	91392362	91392392	31	chr4:90127535-91601913	chr4:91392362-91392392	CCSER1	3.19489	1.3486	0.0178344	0.662411
chr8	144749257	144749270	14	chr8:144720907-144756417	chr8:144749230-144749472	ZNF251	-3.9314	1.6596	0.017842	0.662411
chr19	8219462	8219483	22	chr19:8206736-8262421	chr19:8219462-8219483	CERS4	-4.99855	2.11013	0.017844	0.662411
chr3	12541293	12541323	31	chr3:12514934-12561059	chr3:12541217-12541500	MKRN2OS	-2.01516	0.850763	0.0178529	0.662411
chr13	101366802	101366827	26	chr13:101053776-101416508	chr13:101366798-101366979	NALCN	4.21812	1.78099	0.017865	0.662411
chr17	47435619	47435626	8	chr17:47323290-47441312	chr17:47435488-47435775	EFCAB13	-2.54365	1.074	0.0178657	0.662411
chr19	8241539	8241552	14	chr19:8206736-8262421	chr19:8241539-8241552	CERS4	-6.07022	2.56328	0.0178775	0.662411
chr16	4999313	4999343	31	chr16:4958330-5019157	chr16:4999313-4999423	SEC14L5	-4.10165	1.73253	0.017912	0.662411
chr10	63353952	63353979	28	chr10:63167221-63521850	chr10:63353952-63353979	JMJD1C	1.92238	0.812208	0.0179397	0.662411
chr10	10962445	10962489	45	chr10:10798397-11336675	chr10:10962445-10962635	CELF2	4.03793	1.70622	0.0179526	0.662411
chr2	31983524	31983572	49	chr2:31865060-32011230;chr2:31867809-32039805	chr2:31983524-31983572;chr2:31983524-31983572	MEMO1;DPY30	-4.69517	1.9841	0.017962	0.662411
chr19	1414536	1414625	90	chr19:1407569-1435687	chr19:1414536-1414625	DAZAP1	-1.97449	0.834575	0.017988	0.662411
chr7	79294826	79294841	16	chr7:78017055-79453667	chr7:79294768-79295018	MAGI2	2.89766	1.22484	0.0179937	0.662411
chr10	130145894	130146058	165	chr10:130136391-130184521	chr10:130145893-130146082	GLRX3	-3.79116	1.60254	0.017995	0.662411
chr4	21693199	21693226	28	chr4:20728606-21948772	chr4:21693126-21693226	KCNIP4	3.5483	1.49997	0.0180018	0.662411
chr1	174908763	174908818	56	chr1:174159410-174995308	chr1:174908763-174908818	RABGAP1L	-6.39883	2.70594	0.018043	0.662411
chr10	116762832	116762849	18	chr10:116671192-116850251	chr10:116762676-116762871	HSPA12A	-5.39228	2.28033	0.0180452	0.662411
chr4	112939403	112939439	37	chr4:112818032-113384221	chr4:112939403-112939439	ANK2	6.49558	2.74728	0.018061	0.662411
chr15	93019724	93019758	35	chr15:92900189-93027996	chr15:93019724-93019758	CHD2	-4.77429	2.01929	0.0180622	0.662411
chr11	125896278	125896312	35	chr11:125883614-125900646;chr11:125893485-125903221	chr11:125896278-125896312	HYLS1;PUS3	0.892381	0.377494	0.0180806	0.662411
chr19	23266263	23266301	39	chr19:23222755-23274221	chr19:23266206-23266319	AC092329.3	-2.72449	1.15262	0.0180915	0.662411
chr3	47136737	47136872	136	chr3:47016429-47164113	chr3:47136694-47136872	SETD2	-6.23488	2.63773	0.0180922	0.662411
chr5	131752172	131752182	11	chr5:131425891-131796983;chr5:131641714-131797063	chr5:131752172-131752182;chr5:131752172-131752182	AC008695.1;FNIP1	-3.09076	1.30763	0.0180972	0.662411
chr7	151656290	151656320	31	chr7:151556124-151877125	chr7:151656290-151656320	PRKAG2	-5.43285	2.2987	0.0181057	0.662411
chr5	115206751	115206757	7	chr5:115204012-115262877	chr5:115206584-115206791	PGGT1B	1.93861	0.820484	0.0181395	0.662411
chr10	73452013	73452019	7	chr10:73436433-73496024	chr10:73451793-73452019	PPP3CB	1.53971	0.651754	0.0181565	0.662411
chr10	18507639	18507654	16	chr10:18140424-18543557	chr10:18507582-18507682	CACNB2	2.44028	1.03298	0.0181586	0.662411
chr5	161524470	161524494	25	chr5:161288429-161549044	chr5:161524343-161524520	GABRB2	2.58267	1.09337	0.0181711	0.662411
chr11	47642396	47642444	49	chr11:47617315-47642607	chr11:47642396-47642444	MTCH2	-6.61085	2.79978	0.0182156	0.662411
chr2	130363332	130363388	57	chr2:130356045-130375405	chr2:130363332-130363434	PTPN18	-5.50122	2.33003	0.0182256	0.662411
chr19	58296556	58296561	6	chr19:58228914-58315183;chr19:58278955-58302791	chr19:58296391-58296665;chr19:58296391-58296665	AC020915.4;ZNF8	-3.39051	1.43633	0.0182486	0.662411
chr18	34565451	34565471	21	chr18:34493290-34891844	chr18:34565444-34565534	DTNA	2.77696	1.17646	0.018253	0.662411
chr1	171578291	171578371	81	chr1:171485551-171593511	chr1:171578291-171578371	PRRC2C	-4.91456	2.08229	0.0182668	0.662411
chr17	76758527	76758556	30	chr17:76735865-76781449	chr17:76758385-76758556	MFSD11	-2.84404	1.20504	0.0182687	0.662411
chr3	178613142	178613189	48	chr3:178272932-178844429;chr3:178419123-178843300	chr3:178613142-178613214	KCNMB2;AC117457.1	4.91657	2.08388	0.0183078	0.662411
chr4	98369138	98369155	18	chr4:98261384-98443858	chr4:98368917-98369188	RAP1GDS1	2.79443	1.18447	0.0183129	0.662411
chr11	129276386	129276449	64	chr11:128965060-129279324	chr11:129276386-129276455	ARHGAP32	3.99615	1.69391	0.0183178	0.662411
chr14	79323277	79323304	28	chr14:78170373-79868290	chr14:79323048-79323322	NRXN3	3.03343	1.28591	0.0183251	0.662411
chr7	79347139	79347169	31	chr7:78017055-79453667	chr7:79347139-79347169	MAGI2	1.11173	0.471282	0.0183263	0.662411
chr16	1750709	1750791	83	chr16:1706183-1770351	chr16:1750709-1750791	MAPK8IP3	-4.54941	1.929	0.0183526	0.662411
chr14	47478513	47478543	31	chr14:46839629-47675605	chr14:47478432-47478564	MDGA2	-6.66921	2.82791	0.0183563	0.662411
chr21	21035640	21035661	22	chr21:20998409-21543329	chr21:21035640-21035661	NCAM2	-0.798273	0.338492	0.0183578	0.662411
chr6	85533133	85533160	28	chr6:85505496-85594156	chr6:85533133-85533160	SNX14	2.93269	1.24363	0.0183658	0.662411
chr2	171978835	171978875	41	chr2:171783405-171999859;chr2:171922448-171983686	chr2:171978835-171978875;chr2:171978835-171978875	SLC25A12;HAT1	-4.86419	2.06274	0.0183675	0.662411
chr2	96722896	96722912	17	chr2:96705929-96740064	chr2:96722896-96722912	LMAN2L	-5.78621	2.45411	0.0183854	0.662411
chr8	84434016	84434059	44	chr8:84182787-84921844	chr8:84434016-84434059	RALYL	5.02766	2.1325	0.0183914	0.662411
chr2	241503441	241503470	30	chr2:241492670-241509730	chr2:241503441-241503470	STK25	-1.85924	0.788644	0.0183979	0.662411
chr7	22246554	22246593	40	chr7:22118236-22357154	chr7:22246554-22246593	RAPGEF5	3.20599	1.36014	0.0184183	0.662411
chr3	177135098	177135219	122	chr3:177019340-177228000	chr3:177135098-177135219	TBL1XR1	-8.02351	3.40402	0.0184197	0.662411
chr1	21690725	21690780	56	chr1:21678298-21783606	chr1:21690662-21690802	USP48	-2.03959	0.865459	0.0184405	0.662411
chr6	17924459	17924524	66	chr6:17759183-17987635	chr6:17924459-17924524	KIF13A	-5.94953	2.52484	0.0184532	0.662411
chr17	50735708	50735772	65	chr17:50719565-50756219	chr17:50735672-50735788	LUC7L3	1.89627	0.804861	0.0184719	0.662411
chr6	134182283	134182297	15	chr6:134169246-134318112	chr6:134182283-134182452	SGK1	-3.34603	1.42021	0.0184725	0.662411
chr11	13443662	13443722	61	chr11:13388008-13463297	chr11:13443662-13443722	BTBD10	2.30009	0.976335	0.0184806	0.662411
chr6	15255234	15255250	17	chr6:15246069-15522042	chr6:15255234-15255250	JARID2	3.73739	1.58648	0.0184845	0.662411
chr5	43070330	43070458	129	chr5:43065176-43192021	chr5:43070330-43070458	ZNF131	-5.63129	2.3905	0.0184881	0.662411
chr19	46314658	46314675	18	chr19:46297046-46343433	chr19:46314597-46314675	HIF3A	-4.73088	2.00831	0.0184905	0.662411
chr12	116849944	116849983	40	chr12:116738178-116853631	chr12:116849905-116850128	RNFT2	-2.20312	0.935625	0.0185377	0.662411
chr19	18752519	18752593	75	chr19:18683678-18782333	chr19:18752519-18752593	CRTC1	-6.81651	2.89505	0.0185456	0.662411
chr4	91247613	91247681	69	chr4:90127535-91601913	chr4:91247613-91247843	CCSER1	3.13025	1.32949	0.0185493	0.662411
chr5	55490213	55490315	103	chr5:55424854-55534969	chr5:55490213-55490431	PLPP1	-4.22003	1.79237	0.0185508	0.662411
chr6	142920731	142920765	35	chr6:142751469-142956698	chr6:142920731-142920765	HIVEP2	2.94875	1.25285	0.0185905	0.662411
chr6	68673109	68673121	13	chr6:68635282-69389506	chr6:68673109-68673345	ADGRB3	3.23511	1.37455	0.0185938	0.662411
chr5	79310908	79310920	13	chr5:79236131-79327211	chr5:79310908-79310920	JMY	2.6519	1.12679	0.0185977	0.662411
chr12	2255913	2255923	11	chr12:1970786-2697950	chr12:2255793-2256073	CACNA1C	-3.58751	1.5245	0.0186107	0.662411
chr5	134391829	134391891	63	chr5:134371469-134392108	chr5:134391781-134391891	UBE2B	3.55194	1.50942	0.0186136	0.662411
chr13	44500864	44500885	22	chr13:44432143-44577147	chr13:44500732-44500959	TSC22D1	4.4408	1.88742	0.0186305	0.662411
chr16	12952739	12952785	47	chr16:12901598-13240416	chr16:12952739-12952863	SHISA9	-1.93844	0.82389	0.0186329	0.662411
chr2	68304681	68304732	52	chr2:68284171-68320051	chr2:68304681-68304732	CNRIP1	-4.59944	1.95542	0.0186655	0.662411
chr20	3790005	3790044	40	chr20:3786772-3806121	chr20:3790005-3790113	CDC25B	-3.67993	1.56492	0.0186973	0.662411
chr7	79347031	79347085	55	chr7:78017055-79453667	chr7:79347031-79347085	MAGI2	1.0971	0.466554	0.0186979	0.662411
chr11	20076752	20076808	57	chr11:19350724-20121601	chr11:20076752-20076808	NAV2	-1.54088	0.655361	0.0187131	0.662411
chr19	58272040	58272124	85	chr19:58228594-58277495;chr19:58228914-58315183	chr19:58271960-58272124;chr19:58271960-58272124	ZNF544;AC020915.4	-10.0086	4.25686	0.0187145	0.662411
chr12	19342535	19342577	43	chr12:19129752-19376400	chr12:19342535-19342614	PLEKHA5	-2.84582	1.21041	0.0187174	0.662411
chr1	229450975	229450998	24	chr1:229440259-229508341	chr1:229450793-229450999	NUP133	2.16059	0.919203	0.018748	0.662411
chr19	3540914	3541021	108	chr19:3538261-3574290;chr19:3539154-3544030	chr19:3540914-3541069;chr19:3540914-3541069	MFSD12;C19orf71	-5.74991	2.44634	0.0187527	0.662411
chr13	44500809	44500862	54	chr13:44432143-44577147	chr13:44500732-44500959	TSC22D1	2.47414	1.05284	0.0187752	0.662411
chr17	15986830	15986857	28	chr17:15976560-15999717	chr17:15986803-15986888	ZSWIM7	3.4244	1.45753	0.0188008	0.662411
chr12	110399126	110399169	44	chr12:110372900-110403730	chr12:110399093-110399301	ANAPC7	-3.883	1.65274	0.0188018	0.662411
chr7	99477371	99477470	100	chr7:99472890-99503650;chr7:99473877-99504857	chr7:99477371-99477470;chr7:99477371-99477470	ZNF789;ZNF394	-5.89906	2.51145	0.0188307	0.662411
chr1	213259326	213259382	57	chr1:213051233-213274774	chr1:213259326-213259382	RPS6KC1	-3.18787	1.35731	0.0188406	0.662411
chr12	11056903	11057002	100	chr12:10824960-11171608;chr12:10845849-11171600;chr12:10937408-11171573	chr12:11056903-11057002;chr12:11056903-11057002;chr12:11056903-11057002	PRH1;AC018630.2;TAS2R14	1.44776	0.616433	0.0188441	0.662411
chr20	14186852	14186859	8	chr20:13995369-16053197	chr20:14186637-14186882	MACROD2	4.33456	1.8456	0.0188443	0.662411
chr12	50161605	50161661	57	chr12:50129289-50167533	chr12:50161520-50161755	CERS5	-3.69568	1.57371	0.018855	0.662411
chr4	86067227	86067266	40	chr4:85990007-86594625	chr4:86067227-86067419	MAPK10	2.33238	0.993199	0.0188568	0.662411
chr12	98985204	98985220	17	chr12:98726457-99984654	chr12:98985150-98985336	ANKS1B	2.07313	0.883048	0.0188895	0.662411
chr3	120997892	120997915	24	chr3:120908072-121424761	chr3:120997840-120997915	STXBP5L	3.53731	1.50677	0.018894	0.662411
chr2	26114784	26114865	82	chr2:26034084-26137454	chr2:26114784-26114865	RAB10	-6.21333	2.64667	0.0188946	0.662411
chr2	141333243	141333278	36	chr2:140231423-142131016	chr2:141333243-141333278	LRP1B	1.11045	0.473026	0.0188972	0.662411
chrX	71567039	71567149	111	chrX:71533104-71575892	chrX:71567039-71567149	OGT	4.40493	1.87658	0.0189091	0.662411
chr10	70208922	70208958	37	chr10:70202835-70233911	chr10:70208922-70208958	PPA1	-4.85498	2.06848	0.0189187	0.662411
chr17	47435641	47435648	8	chr17:47323290-47441312	chr17:47435488-47435775	EFCAB13	-4.03742	1.72019	0.0189211	0.662411
chr9	32965788	32965880	93	chr9:32886601-33025130	chr9:32965788-32965880	APTX	-7.41009	3.15724	0.0189244	0.662411
chr17	57278056	57278123	68	chr17:57255851-57684689	chr17:57278056-57278123	MSI2	-4.57524	1.9494	0.0189255	0.662411
chr9	33307916	33307943	28	chr9:33290512-33371157	chr9:33307821-33308088	NFX1	1.45949	0.621859	0.0189259	0.662411
chr3	9827466	9827528	63	chr3:9793082-9835401;chr3:9808086-9855138	chr3:9827466-9827528;chr3:9827466-9827528	ARPC4-TTLL3;TTLL3	-8.38084	3.57096	0.018928	0.662411
chr7	71141247	71141313	67	chr7:71132144-71713600	chr7:71141247-71141313	GALNT17	-8.10855	3.45502	0.0189308	0.662411
chr7	77943744	77943784	41	chr7:77798792-77957503	chr7:77943744-77943784	PHTF2	3.0727	1.30929	0.0189333	0.662411
chr5	130057028	130057063	36	chr5:129904465-130186634	chr5:130057028-130057063	CHSY3	-5.50801	2.34701	0.0189344	0.662411
chr21	42982544	42982584	41	chr21:42974510-43033931	chr21:42982446-42982584	PKNOX1	-7.55897	3.22186	0.0189685	0.662411
chr14	35005054	35005132	79	chr14:34981957-35029567	chr14:35005054-35005132	SRP54	4.07478	1.73681	0.01897	0.662411
chr8	4138250	4138399	150	chr8:2935353-4994972	chr8:4138250-4138399	CSMD1	-2.80858	1.19731	0.0189895	0.662411
chr17	10674243	10674256	14	chr17:10672474-10698375	chr17:10674243-10674369	SCO1	-2.41442	1.02941	0.0190042	0.662411
chr11	3698471	3698484	14	chr11:3671083-3797792	chr11:3698411-3698484	NUP98	-2.25442	0.961299	0.0190177	0.662411
chr10	103189490	103189524	35	chr10:103087185-103277605	chr10:103189490-103189524	NT5C2	-3.96293	1.68999	0.0190303	0.662411
chr12	27685748	27685764	17	chr12:27523431-27695564	chr12:27685548-27685801	PPFIBP1	-2.52684	1.07776	0.0190514	0.662411
chr12	111810224	111810259	36	chr12:111766887-111817532	chr12:111810039-111810299	ALDH2	-2.45475	1.04708	0.0190593	0.662411
chr3	9425161	9425201	41	chr3:9397615-9479240	chr3:9425118-9425201	SETD5	-8.10437	3.45699	0.0190606	0.662411
chr6	46144635	46144687	53	chr6:46129989-46146688	chr6:46144635-46144687	ENPP4	-1.1628	0.496005	0.019061	0.662411
chr2	201755140	201755161	22	chr2:201700267-201780956	chr2:201755140-201755173	ALS2	3.48653	1.48722	0.0190619	0.662411
chr10	13936598	13936656	59	chr10:13643706-14462142	chr10:13936533-13936719	FRMD4A	3.32221	1.41723	0.01907	0.662411
chr7	78696087	78696233	147	chr7:78017055-79453667	chr7:78696038-78696233	MAGI2	3.65148	1.55777	0.0190757	0.662411
chr1	156469764	156469842	79	chr1:156463727-156500779	chr1:156469764-156469842	MEF2D	-4.80049	2.04814	0.0190867	0.662411
chr1	100194429	100194486	58	chr1:100186919-100249834	chr1:100194308-100194486	DBT	-6.67386	2.84751	0.0190909	0.662411
chr7	64798658	64798672	15	chr7:64794388-64833681	chr7:64798658-64798672	ZNF138	-3.01423	1.28631	0.0191135	0.662411
chr11	66156638	66156775	138	chr11:66070272-66244744	chr11:66156638-66156775	PACS1	-7.73465	3.30076	0.0191142	0.662411
chr7	134293137	134293147	11	chr7:134289332-134316930	chr7:134293137-134293147	SLC35B4	4.44548	1.89728	0.0191252	0.662411
chr19	13352295	13352312	18	chr19:13206442-13633025	chr19:13352295-13352312	CACNA1A	-2.87334	1.22642	0.0191362	0.662411
chr19	51699080	51699152	73	chr19:51689128-51712387	chr19:51699024-51699152	SPACA6	-6.25565	2.67012	0.0191379	0.662411
chr6	110881674	110881777	104	chr6:110874770-110898879	chr6:110881606-110881813	AMD1	3.48235	1.48659	0.0191547	0.662411
chr3	76876401	76876494	94	chr3:75906695-77649964	chr3:76876401-76876494	ROBO2	2.94209	1.25606	0.0191648	0.662411
chr7	102542962	102543020	59	chr7:102537918-102572653;chr7:102538417-102543849;chr7:102541501-102592444	chr7:102542876-102543039;chr7:102542876-102543039;chr7:102542876-102543039	POLR2J3;UPK3BL2;AC093668.1	-4.8015	2.05015	0.0191794	0.662411
chr1	10367157	10367222	66	chr1:10210570-10381603	chr1:10367157-10367222	KIF1B	-6.0715	2.59274	0.0191946	0.662411
chr1	202477618	202477649	32	chr1:202348699-202592706	chr1:202477618-202477649	PPP1R12B	3.87846	1.65632	0.0192004	0.662411
chr16	22025059	22025073	15	chr16:22007638-22087534	chr16:22025059-22025073	MOSMO	3.04548	1.30075	0.0192152	0.662411
chr2	209676103	209676151	49	chr2:209424058-209734118	chr2:209676103-209676151	MAP2	-7.50067	3.2039	0.0192266	0.662411
chr2	49932153	49932219	67	chr2:49918503-51225575	chr2:49932153-49932219	NRXN1	3.96746	1.69481	0.019235	0.662411
chr20	47287842	47287870	29	chr20:47209214-47356889	chr20:47287842-47287870	ZMYND8	-3.21826	1.37506	0.0192604	0.662411
chr3	15797203	15797210	8	chr3:15667236-15859771	chr3:15797196-15797211	ANKRD28	1.18523	0.506435	0.0192659	0.662411
chr10	115630225	115630239	15	chr10:115093365-115948999	chr10:115630199-115630307	ATRNL1	4.20761	1.79804	0.0192785	0.662411
chr2	61883365	61883386	22	chr2:61868085-61888671	chr2:61883309-61883386	CCT4	-2.25109	0.961993	0.0192821	0.662411
chr8	135532965	135532970	6	chr8:135457456-135656722	chr8:135532905-135533067	KHDRBS3	3.01535	1.2886	0.0192825	0.662411
chr17	29691762	29691765	4	chr17:29625938-29930276	chr17:29691762-29691765	SSH2	-5.15218	2.20177	0.0192826	0.662411
chr21	43723186	43723344	159	chr21:43719094-43762307	chr21:43723186-43723344	PDXK	-4.41634	1.88731	0.0192826	0.662411
chr6	45365302	45365306	5	chr6:44809317-45377953;chr6:45328157-45664349	chr6:45365302-45365306;chr6:45365302-45365306	SUPT3H;RUNX2	3.63658	1.55418	0.0192902	0.662411
chr17	31962719	31962878	160	chr17:31937007-32001038	chr17:31962719-31962878	SUZ12	1.65981	0.709446	0.0193047	0.662411
chr15	84641961	84641966	6	chr15:84639285-84654343	chr15:84641953-84641981	WDR73	4.24034	1.81269	0.0193225	0.662411
chr5	138137386	138137429	44	chr5:138115175-138139443	chr5:138137334-138137550	NME5	-4.0274	1.72167	0.0193229	0.662411
chr4	48498087	48498096	10	chr4:48497357-48780322	chr4:48498087-48498096	FRYL	3.11686	1.33254	0.0193331	0.662411
chr1	150404359	150404474	116	chr1:150363091-150476566	chr1:150404278-150404518	RPRD2	-7.09726	3.03438	0.019338	0.662411
chr7	43513850	43513863	14	chr7:43112629-43566001	chr7:43513850-43513863	HECW1	-1.92868	0.824595	0.0193385	0.662411
chr5	36265716	36265747	32	chr5:36246913-36302114	chr5:36265716-36265747	RANBP3L	-3.4101	1.45809	0.0193482	0.662411
chr3	76686672	76686701	30	chr3:75906695-77649964	chr3:76686672-76686701	ROBO2	2.44714	1.04636	0.0193497	0.662411
chr6	68673135	68673179	45	chr6:68635282-69389506	chr6:68673109-68673345	ADGRB3	3.24105	1.3862	0.0193832	0.662411
chr22	44496169	44496178	10	chr22:44492583-44498233	chr22:44496169-44496178	RTL6	-1.12475	0.481117	0.0193976	0.662411
chr12	117029713	117029833	121	chr12:116910950-117031148	chr12:117029666-117029863	FBXW8	-4.63458	1.98247	0.0193985	0.662411
chr10	119766075	119766102	28	chr10:119726042-119829147	chr10:119766033-119766102	INPP5F	-8.87965	3.79889	0.0194167	0.662411
chr12	42530121	42530163	43	chr12:42456757-42590355	chr12:42530059-42530163	PRICKLE1	-8.31917	3.56001	0.0194475	0.662411
chr9	100510664	100510689	26	chr9:100442271-100577636;chr9:100473149-100577636	chr9:100510664-100510749;chr9:100510664-100510749	MSANTD3-TMEFF1;TMEFF1	1.11566	0.477495	0.0194659	0.662411
chr2	61248101	61248146	46	chr2:61187463-61471087	chr2:61248063-61248146	USP34	2.81359	1.20423	0.0194693	0.662411
chr5	138965893	138965996	104	chr5:138946724-139293557	chr5:138965893-138965996	SIL1	-5.96767	2.55507	0.0195114	0.662411
chr19	8231023	8231094	72	chr19:8206736-8262421	chr19:8230891-8231094	CERS4	-5.17008	2.21375	0.0195204	0.662411
chr4	30933107	30933130	24	chr4:30720415-31146805	chr4:30933106-30933317	PCDH7	-3.5114	1.50359	0.0195255	0.662411
chr4	158675505	158675512	8	chr4:158672125-158709623	chr4:158675505-158675512	ETFDH	3.02366	1.29481	0.0195322	0.662411
chr16	89515469	89515541	73	chr16:89490719-89557766	chr16:89515343-89515541	SPG7	-5.60097	2.39858	0.0195373	0.662411
chr1	21145087	21145113	27	chr1:20806292-21176888	chr1:21145027-21145113	EIF4G3	1.73223	0.741848	0.0195422	0.662411
chr3	13068577	13068585	9	chr3:12897043-13283281	chr3:13068577-13068585	IQSEC1	-1.31008	0.561081	0.0195478	0.662411
chr19	8230410	8230420	11	chr19:8206736-8262421	chr19:8230410-8230420	CERS4	-6.64416	2.8464	0.0195836	0.662411
chr2	203303956	203303965	10	chr2:203238977-203306026	chr2:203303956-203304187	CYP20A1	-2.7719	1.18764	0.0195982	0.662411
chr2	38343026	38343065	40	chr2:38293954-38377285	chr2:38343026-38343065	ATL2	3.13755	1.34446	0.0196117	0.662411
chr7	99482707	99482744	38	chr7:99472890-99503650;chr7:99473877-99504857	chr7:99482707-99482744;chr7:99482707-99482744	ZNF789;ZNF394	-6.39106	2.73916	0.0196367	0.662411
chr1	233996406	233996471	66	chr1:233904676-234324511	chr1:233996406-233996471	SLC35F3	1.64216	0.703826	0.0196378	0.662411
chr5	31650008	31650072	65	chr5:31639131-32110932	chr5:31649991-31650093	PDZD2	-2.59717	1.1132	0.0196446	0.662411
chr19	57787346	57787408	63	chr19:57769655-57819939	chr19:57787274-57787519	ZNF586	-1.81812	0.779585	0.0196923	0.662411
chr6	13240573	13240586	14	chr6:12716554-13287843	chr6:13240464-13240742	PHACTR1	-2.2483	0.964136	0.0197042	0.662411
chr2	142044243	142044264	22	chr2:140231423-142131016	chr2:142044240-142044283	LRP1B	2.02265	0.867461	0.019717	0.662411
chr20	34433118	34433196	79	chr20:34363241-34540748	chr20:34433118-34433231	ITCH	-7.06142	3.02905	0.0197412	0.662411
chr3	24444803	24444830	28	chr3:24117153-24495756	chr3:24444656-24444875	THRB	-2.03411	0.872965	0.0197997	0.662411
chr19	55639351	55639430	80	chr19:55635016-55643470;chr19:55635459-55645623	chr19:55639351-55639430	ZNF580;ZNF581	-2.29717	0.985931	0.019809	0.662411
chr5	22799041	22799078	38	chr5:21750673-22853344	chr5:22798857-22799091	CDH12	2.45589	1.05407	0.0198107	0.662411
chr6	88162420	88162424	5	chr6:88139864-88166359	chr6:88162418-88162520	CNR1	3.76962	1.618	0.0198169	0.662411
chrX	20249276	20249310	35	chrX:20149911-20267519	chrX:20249276-20249310	RPS6KA3	4.66479	2.00249	0.0198327	0.662411
chr10	114460479	114460518	40	chr10:114431113-114768061	chr10:114460344-114460595	ABLIM1	-2.57534	1.10562	0.0198422	0.662411
chr9	125317478	125317504	27	chr9:125261794-125367207	chr9:125317478-125317504	GAPVD1	-3.53797	1.51896	0.0198483	0.662411
chrX	12150554	12150661	108	chrX:11822423-12724523	chrX:12150543-12150666	FRMPD4	4.29404	1.84364	0.0198534	0.662411
chr16	74555558	74555637	80	chr16:74447427-74607144	chr16:74555558-74555637	GLG1	3.59726	1.54485	0.0198831	0.662411
chr16	56322265	56322272	8	chr16:56191390-56357444	chr16:56322265-56322272	GNAO1	-1.56249	0.671031	0.0198861	0.662411
chr8	74418210	74418212	3	chr8:74320613-74518007	chr8:74418148-74418377	GDAP1	2.95635	1.26978	0.0198996	0.662411
chr3	138256540	138256617	78	chr3:138187248-138298384	chr3:138256491-138256617	ARMC8	-5.85583	2.51555	0.01992	0.662411
chr16	24673625	24673646	22	chr16:24610209-24827632	chr16:24673580-24673840	TNRC6A	-5.06082	2.17421	0.01993	0.662411
chr3	76538791	76538844	54	chr3:75906695-77649964	chr3:76538763-76538844	ROBO2	2.70996	1.16438	0.0199449	0.662411
chr6	124109807	124109916	110	chr6:123803865-124825640	chr6:124109807-124109916	NKAIN2	3.4659	1.48924	0.0199491	0.662411
chr16	25161419	25161486	68	chr16:25111731-25178231	chr16:25161419-25161486	LCMT1	-5.32093	2.28644	0.0199566	0.662411
chr14	55368487	55368493	7	chr14:55366391-55411830	chr14:55368247-55368515	ATG14	2.40047	1.03157	0.0199651	0.662411
chr19	57811598	57811648	51	chr19:57769655-57819939;chr19:57803841-57814913	chr19:57811590-57811676;chr19:57811590-57811676	ZNF586;ZNF552	-6.28674	2.70206	0.0199841	0.662411
chr22	40930623	40930711	89	chr22:40857077-40932815	chr22:40930589-40930843	XPNPEP3	-4.36212	1.87488	0.0199862	0.662411
chr2	50620311	50620328	18	chr2:49918503-51225575	chr2:50620311-50620328	NRXN1	-15.3157	6.58454	0.020018	0.662411
chr3	85414045	85414049	5	chr3:84958981-86074429	chr3:85413888-85414140	CADM2	1.87537	0.806289	0.020022	0.662411
chr10	22685653	22685669	17	chr10:22534854-22714578	chr10:22685653-22685699	PIP4K2A	1.88829	0.811858	0.0200245	0.662411
chr10	88927472	88927480	9	chr10:88879734-88975153	chr10:88927466-88927480	STAMBPL1	1.24362	0.534697	0.020027	0.662411
chr11	6521842	6521852	11	chr11:6497260-6593758	chr11:6521787-6521997	DNHD1	-3.61892	1.55614	0.0200409	0.662411
chr3	76589364	76589440	77	chr3:75906695-77649964	chr3:76589304-76589440	ROBO2	4.26708	1.83512	0.0200594	0.662411
chr7	45636724	45636780	57	chr7:45574140-45723116	chr7:45636724-45636821	ADCY1	2.77839	1.19497	0.0200682	0.662411
chr12	61933547	61933639	93	chr12:61708259-62279150	chr12:61933547-61933639	TAFA2	3.48508	1.49908	0.0200819	0.662411
chr9	128330183	128330236	54	chr9:128322544-128334072	chr9:128330109-128330379	COQ4	-2.54486	1.09472	0.0200902	0.662411
chr7	157254992	157255019	28	chr7:157138916-157269370	chr7:157254992-157255019	UBE3C	-4.56166	1.9623	0.0200908	0.662411
chr5	81582624	81582662	39	chr5:81413021-81751797	chr5:81582623-81582872	SSBP2	-1.36029	0.585162	0.020091	0.662411
chr7	45637650	45637680	31	chr7:45574140-45723116	chr7:45637461-45637700	ADCY1	1.88704	0.811839	0.0201039	0.662411
chr22	41854257	41854307	51	chr22:41833079-41907307	chr22:41854257-41854307	SREBF2	-3.96787	1.70706	0.0201046	0.662411
chr3	36881858	36881873	16	chr3:36826819-36945057	chr3:36881813-36882034	TRANK1	3.15377	1.35684	0.0201071	0.662411
chr12	6936719	6936731	13	chr12:6924463-6942321	chr12:6936719-6936731	ATN1	-8.53009	3.66995	0.0201092	0.662411
chr22	24042045	24042053	9	chr22:24011192-24178628	chr22:24042045-24042053	CABIN1	1.99294	0.857509	0.0201197	0.662411
chr5	179630227	179630344	118	chr5:179614178-179634784	chr5:179630201-179630344	HNRNPH1	-6.64658	2.86003	0.020128	0.662411
chr18	32122008	32122066	59	chr18:32091874-32131561	chr18:32121930-32122141	RNF138	-3.21796	1.38474	0.020132	0.662411
chr11	33130907	33131024	118	chr11:33077188-33162371	chr11:33130907-33131024	CSTF3	4.04718	1.74169	0.0201411	0.662411
chr6	16657760	16657773	14	chr6:16299112-16761491	chr6:16657760-16657773	ATXN1	2.06877	0.89036	0.020151	0.662411
chr6	156987023	156987071	49	chr6:156776020-157210779	chr6:156986923-156987098	ARID1B	-7.22749	3.11061	0.0201526	0.662411
chr19	8221632	8221646	15	chr19:8206736-8262421	chr19:8221632-8221646	CERS4	-6.19771	2.66788	0.0201745	0.662411
chr7	66696456	66696645	190	chr7:66628958-66811189;chr7:66682164-66811464	chr7:66696456-66696645;chr7:66696456-66696645	AC027644.4;RABGEF1	-6.66413	2.86892	0.0201862	0.662411
chr8	106719886	106719923	38	chr8:106359476-106752694	chr8:106719885-106719923	OXR1	2.34086	1.00775	0.020187	0.662411
chr2	99629345	99629358	14	chr2:99545419-100192428	chr2:99629345-99629358	AFF3	-5.43986	2.34227	0.0202076	0.662411
chr3	55990971	55991025	55	chr3:55508311-56468467	chr3:55990971-55991038	ERC2	1.85372	0.798172	0.0202085	0.662411
chr10	116761391	116761410	20	chr10:116671192-116850251	chr10:116761076-116761410	HSPA12A	-5.19125	2.23581	0.0202401	0.662411
chr22	40927298	40927313	16	chr22:40857077-40932815	chr22:40927201-40927462	XPNPEP3	-6.15433	2.65075	0.0202475	0.662411
chr12	62509289	62509324	36	chr12:62466817-62600476	chr12:62509146-62509389	MON2	-2.66335	1.14716	0.0202499	0.662411
chr21	43730797	43730880	84	chr21:43719094-43762307	chr21:43730690-43730880	PDXK	-3.15261	1.35792	0.0202524	0.662411
chr10	20828629	20828633	5	chr10:20779973-21293011	chr10:20828629-20828633	NEBL	6.50769	2.80367	0.0202797	0.662411
chr6	35683304	35683372	69	chr6:35573585-35728583	chr6:35683225-35683418	FKBP5	-3.36272	1.4488	0.0202848	0.662411
chr15	57136792	57136805	14	chr15:56918623-57299281	chr15:57136697-57136805	TCF12	4.39067	1.89193	0.0203007	0.662411
chr2	144314915	144314928	14	chr2:143938068-144332568	chr2:144314915-144314928	GTDC1	-3.88614	1.67459	0.0203054	0.662411
chr18	35996868	35996885	18	chr18:35984387-36067576	chr18:35996868-35996885	RPRD1A	2.26368	0.975495	0.0203116	0.662411
chr11	67323879	67323949	71	chr11:67317871-67398410	chr11:67323879-67323949	RAD9A	-7.91359	3.41051	0.0203219	0.662411
chr17	1150210	1150254	45	chr17:1003518-1229738	chr17:1150210-1150254	ABR	-7.33748	3.16241	0.0203291	0.662411
chr12	125589718	125589728	11	chr12:125186836-125662377	chr12:125589622-125589739	TMEM132B	2.6102	1.12517	0.0203499	0.662411
chr13	44534321	44534348	28	chr13:44432143-44577147	chr13:44534080-44534348	TSC22D1	2.09057	0.901257	0.0203618	0.662411
chr20	18488932	18488979	48	chr20:18486540-18497225	chr20:18488932-18488979	RBBP9	-4.4913	1.93623	0.0203624	0.662411
chr16	9104201	9104253	53	chr16:9091644-9121635	chr16:9104201-9104365	C16orf72	-5.03533	2.17097	0.0203736	0.662411
chr22	50399086	50399126	41	chr22:50343304-50445090	chr22:50399086-50399126	PPP6R2	-3.8292	1.65122	0.0203946	0.662411
chr2	75699755	75699780	26	chr2:75652000-75710985	chr2:75699755-75699856	GCFC2	3.3942	1.46376	0.0204046	0.662411
chr10	112449496	112449507	12	chr10:112446998-112818744	chr10:112449496-112449534	VTI1A	4.48758	1.93531	0.0204063	0.662411
chr1	72161657	72161676	20	chr1:71395943-72282539	chr1:72161657-72161676	NEGR1	-6.01232	2.59305	0.0204153	0.662411
chr1	113724395	113724427	33	chr1:113696831-113759489	chr1:113724348-113724502	PHTF1	1.69664	0.731891	0.0204408	0.662411
chr10	12992164	12992173	10	chr10:12896625-13099652	chr10:12992164-12992173	CCDC3	-4.67883	2.01844	0.0204468	0.662411
chr15	76708894	76708903	10	chr15:76347904-76905444	chr15:76708894-76708903	SCAPER	-2.2919	0.988913	0.0204717	0.662411
chr19	15328998	15329081	84	chr19:15235519-15332545	chr19:15328998-15329081	BRD4	-7.03712	3.03644	0.0204735	0.662411
chr17	18274061	18274140	80	chr17:18271428-18315007	chr17:18274033-18274264	TOP3A	-4.17179	1.80021	0.0204822	0.662411
chr3	64142403	64142530	128	chr3:64092236-64445476	chr3:64142383-64142530	PRICKLE2	5.99154	2.58572	0.0204949	0.662411
chr3	37952599	37952660	62	chr3:37861880-37984469	chr3:37952599-37952673	CTDSPL	6.25184	2.69814	0.0204986	0.662411
chr8	84366623	84366628	6	chr8:84182787-84921844	chr8:84366519-84366763	RALYL	2.33981	1.00985	0.0205036	0.662411
chr4	91229564	91229575	12	chr4:90127535-91601913	chr4:91229538-91229578	CCSER1	4.66691	2.01444	0.0205186	0.662411
chr7	5065218	5065229	12	chr7:4983718-5073221;chr7:5045821-5069487	chr7:5065218-5065229;chr7:5065218-5065229	RBAK-RBAKDN;RBAK	-10.8649	4.68984	0.0205208	0.662411
chr15	78153234	78153262	29	chr15:78131498-78171945	chr15:78153166-78153262	IDH3A	3.11785	1.34607	0.0205444	0.662411
chr11	46342985	46343087	103	chr11:46332905-46380554	chr11:46342985-46343087	DGKZ	-4.94652	2.13564	0.0205487	0.662411
chr6	15312142	15312159	18	chr6:15246069-15522042	chr6:15312142-15312159	JARID2	-4.86008	2.09842	0.0205549	0.662411
chr16	56840809	56840834	26	chr16:56730118-56850286	chr16:56840734-56840991	NUP93	-2.28376	0.986074	0.0205577	0.662411
chr18	26858128	26858150	23	chr18:26852043-26865771	chr18:26858012-26858271	AQP4	-1.70481	0.736259	0.0205854	0.662411
chr5	754262	754291	30	chr5:710355-784729	chr5:754262-754291	ZDHHC11B	-5.51987	2.38429	0.0206073	0.662411
chr10	114477786	114477943	158	chr10:114431113-114768061	chr10:114477786-114478017	ABLIM1	-4.79715	2.07237	0.0206233	0.662411
chr8	140932380	140932419	40	chr8:140657900-141002216	chr8:140932343-140932453	PTK2	-8.39797	3.62806	0.020628	0.662411
chr7	120484338	120484364	27	chr7:120273175-120750337	chr7:120484295-120484389	KCND2	3.40284	1.47024	0.0206411	0.662411
chr1	8788476	8788553	78	chr1:8352397-8848921	chr1:8788476-8788553	RERE	-4.50444	1.94619	0.0206412	0.662411
chr17	66346859	66346869	11	chr17:66302613-66810743	chr17:66346757-66347018	PRKCA	-1.6697	0.721439	0.0206461	0.662411
chr2	68178983	68178990	8	chr2:68131238-68261230;chr2:68178857-68256237	chr2:68178981-68179023;chr2:68178981-68179023	AC017083.3;PPP3R1	3.2682	1.41214	0.0206479	0.662411
chr14	85605711	85605754	44	chr14:85530144-85654428	chr14:85605583-85605754	FLRT2	-2.2429	0.969244	0.0206638	0.662411
chr2	141894948	141894986	39	chr2:140231423-142131016	chr2:141894793-141895022	LRP1B	-2.17056	0.938142	0.0206854	0.662411
chr12	57414042	57414076	35	chr12:57253762-57431005	chr12:57414042-57414076	R3HDM2	-3.92973	1.69851	0.0206881	0.662411
chr3	141918584	141918605	22	chr3:141876124-141926549	chr3:141918488-141918711	ATP1B3	-2.66194	1.15071	0.020706	0.662411
chr3	11805491	11805547	57	chr3:11790442-11846919	chr3:11805491-11805551	TAMM41	-5.55786	2.40263	0.0207095	0.662411
chr10	77443715	77443763	49	chr10:76869601-77638369	chr10:77443715-77443763	KCNMA1	-6.84951	2.96162	0.0207358	0.662411
chr8	50209051	50209132	82	chr8:49909789-50796692	chr8:50209051-50209132	SNTG1	1.6425	0.710334	0.0207619	0.662411
chr7	79130011	79130056	46	chr7:78017055-79453667	chr7:79130011-79130056	MAGI2	2.14503	0.927676	0.0207633	0.662411
chr17	40182536	40182588	53	chr17:40177010-40195656	chr17:40182536-40182588	RAPGEFL1	-7.84344	3.39263	0.0207828	0.662411
chr14	41835563	41835671	109	chr14:41607570-41904549	chr14:41835563-41835709	LRFN5	2.70181	1.16869	0.0207873	0.662411
chr19	4797672	4797679	8	chr19:4791734-4801273	chr19:4797672-4797679	FEM1A	-5.33961	2.31013	0.0208115	0.662411
chr1	151082829	151082931	103	chr1:151070578-151125542	chr1:151082829-151082931	GABPB2	-2.96825	1.28421	0.0208144	0.662411
chr15	60853999	60854019	21	chr15:60488284-61229302	chr15:60853999-60854020	RORA	-3.47799	1.50475	0.0208145	0.662411
chr2	182939381	182939442	62	chr2:182909115-183038858	chr2:182939338-182939442	NCKAP1	-4.42471	1.91454	0.0208269	0.662411
chr11	62641643	62641718	76	chr11:62624826-62646726	chr11:62641643-62641718	GANAB	-4.36022	1.88681	0.0208391	0.662411
chr16	7095827	7095855	29	chr16:5239802-7713340	chr16:7095759-7095902	RBFOX1	3.36479	1.45616	0.020848	0.662411
chr4	73240973	73240978	6	chr4:73073376-73258798	chr4:73240855-73241090	ANKRD17	3.65282	1.58087	0.020853	0.662411
chr2	168011174	168011213	40	chr2:167954020-168247595	chr2:168011174-168011213	STK39	-5.42102	2.34687	0.0208939	0.662411
chr19	40351408	40351491	84	chr19:40348456-40380439	chr19:40351408-40351491	PLD3	-8.55141	3.70245	0.0209068	0.662411
chrX	81291246	81291264	19	chrX:81202102-81298547	chrX:81291246-81291264	SH3BGRL	2.47028	1.0697	0.0209253	0.662411
chr16	7098735	7098768	34	chr16:5239802-7713340	chr16:7098694-7098768	RBFOX1	3.15119	1.3647	0.0209393	0.662411
chr2	172973168	172973230	63	chr2:172735274-173052893	chr2:172973168-172973230	RAPGEF4	-3.53863	1.5325	0.0209404	0.662411
chr15	64155237	64155346	110	chr15:64151715-64157481	chr15:64155015-64155346	SNX22	-3.5779	1.54956	0.0209447	0.662411
chr12	50551467	50551544	78	chr12:50504985-50748657	chr12:50551467-50551706	DIP2B	-4.09883	1.77543	0.0209636	0.662411
chr1	11642817	11642852	36	chr1:11637018-11655785	chr1:11642752-11642982	FBXO2	-5.20786	2.25603	0.020976	0.662411
chr14	73193133	73193235	103	chr14:73136418-73223691	chr14:73193042-73193298	PSEN1	-4.34745	1.88378	0.0210082	0.662411
chr15	89899222	89899248	27	chr15:89834308-89912882;chr15:89895006-89912952	chr15:89899156-89899374;chr15:89899156-89899374	ARPIN-AP3S2;ARPIN	-2.30713	0.999816	0.0210237	0.662411
chr3	76687143	76687185	43	chr3:75906695-77649964	chr3:76687143-76687185	ROBO2	3.6132	1.56583	0.0210256	0.662411
chr2	165615758	165615785	28	chr2:165469647-165689407	chr2:165615758-165615852	CSRNP3	1.91624	0.830466	0.021031	0.662411
chr7	16618804	16618816	13	chr7:16599779-16645817	chr7:16618721-16618907	ANKMY2	-2.44047	1.05771	0.0210371	0.662411
chr2	15608761	15608816	56	chr2:15591178-15631111	chr2:15608749-15608837	DDX1	3.40049	1.47401	0.021057	0.662411
chr1	240267849	240267877	29	chr1:240014348-240475187	chr1:240267849-240267995	FMN2	4.40345	1.90932	0.0210941	0.662411
chr7	55459064	55459098	35	chr7:55436056-55572988	chr7:55458832-55459458	VOPP1	-3.74554	1.62417	0.0211035	0.662411
chr10	115592921	115593014	94	chr10:115093365-115948999	chr10:115592921-115593014	ATRNL1	-4.65907	2.02066	0.0211263	0.662411
chr16	67220383	67220427	45	chr16:67207139-67227048	chr16:67220383-67220427	LRRC29	-6.63134	2.87614	0.0211307	0.662411
chr10	144450	144484	35	chr10:134465-254637	chr10:144450-144484	ZMYND11	2.41707	1.04841	0.0211407	0.662411
chr8	11183423	11183450	28	chr8:10896045-11201833	chr8:11183423-11183450	XKR6	-3.71707	1.61244	0.0211528	0.662411
chr1	151080620	151080662	43	chr1:151070578-151125542	chr1:151080620-151080752	GABPB2	-5.02075	2.17806	0.0211581	0.662411
chrX	12169881	12169883	3	chrX:11822423-12724523	chrX:12169877-12169967	FRMPD4	1.32615	0.5753	0.0211586	0.662411
chr14	95150943	95151018	76	chr14:95086228-95158010	chr14:95150943-95151018	DICER1	3.15127	1.36709	0.0211609	0.662411
chr14	90863111	90863120	10	chr14:90847861-91060641	chr14:90863039-90863257	RPS6KA5	-1.14459	0.496553	0.0211627	0.662411
chr15	42277665	42277740	76	chr15:42273233-42356935	chr15:42277665-42277740	GANC	-3.46414	1.50301	0.021178	0.662411
chr3	48923254	48923332	79	chr3:48918821-48986382	chr3:48923254-48923332	ARIH2	4.06918	1.76556	0.0211805	0.662411
chr3	12571211	12571277	67	chr3:12557087-12583713	chr3:12571211-12571277	MKRN2	-4.24808	1.84365	0.021213	0.662411
chr6	35076039	35076047	9	chr6:34889255-35091406	chr6:35076039-35076047	ANKS1A	-2.3324	1.01226	0.0212141	0.662411
chr8	4971620	4971671	52	chr8:2935353-4994972	chr8:4971620-4971671	CSMD1	0.948626	0.411717	0.0212183	0.662411
chr2	44207624	44207688	65	chr2:44167969-44244384;chr2:44168851-44320310	chr2:44207624-44207688;chr2:44207624-44207688	PPM1B;AC013717.1	-6.76085	2.93445	0.0212248	0.662411
chr19	58361454	58361537	84	chr19:58354357-58362848	chr19:58361454-58361537	ZNF497	-5.40452	2.3458	0.0212274	0.662411
chr2	203303486	203303510	25	chr2:203238977-203306026	chr2:203303424-203303621	CYP20A1	-2.20444	0.957014	0.0212534	0.662411
chr1	38889345	38889386	42	chr1:38885807-38941830	chr1:38889116-38889386	RHBDL2	-4.26039	1.8496	0.0212555	0.662411
chr5	167597200	167597234	35	chr5:167284799-168264157	chr5:167597165-167597456	TENM2	2.14598	0.931658	0.0212567	0.662411
chr8	122851278	122851333	56	chr8:122781655-122974510	chr8:122851278-122851333	ZHX2	-4.55722	1.97853	0.02126	0.662411
chr6	101926741	101926768	28	chr6:101181257-102070083	chr6:101926678-101926768	GRIK2	1.21809	0.528938	0.021284	0.662411
chr2	202398066	202398089	24	chr2:202376327-202567751	chr2:202398066-202398089	BMPR2	-6.24838	2.71327	0.0212847	0.662411
chr21	40556664	40556683	20	chr21:40010999-40847158	chr21:40556664-40556683	DSCAM	4.03864	1.75382	0.021292	0.662411
chr21	42989616	42989687	72	chr21:42974510-43033931	chr21:42989509-42989693	PKNOX1	-3.77813	1.64077	0.0212982	0.662411
chr10	92186127	92186154	28	chr10:92046692-92291078	chr10:92186127-92186154	CPEB3	3.44189	1.49502	0.0213219	0.662411
chr19	4035868	4035913	46	chr19:4007736-4039386	chr19:4035768-4035913	PIAS4	-3.47635	1.51029	0.0213475	0.662411
chr11	117713253	117713292	40	chr11:117427772-117817525	chr11:117713253-117713292	DSCAML1	-5.08187	2.20783	0.0213495	0.662411
chr19	8223499	8223540	42	chr19:8206736-8262421	chr19:8223499-8223540	CERS4	-10.0535	4.36794	0.0213546	0.662411
chr5	146804045	146804129	85	chr5:146581146-147084784	chr5:146804045-146804129	PPP2R2B	5.10012	2.21585	0.0213549	0.662411
chr21	42910969	42911010	42	chr21:42879644-42913304	chr21:42910964-42911198	NDUFV3	-4.55169	1.9778	0.0213695	0.662411
chr1	1734395	1734409	15	chr1:1724838-1745999	chr1:1734263-1734504	SLC35E2A	-4.61044	2.00372	0.0213949	0.662411
chr20	36781966	36782002	37	chr20:36777447-36863538	chr20:36781911-36782031	SOGA1	-1.83402	0.797105	0.0214002	0.662411
chr11	84738703	84738726	24	chr11:83455012-85627922	chr11:84738645-84738735	DLG2	4.60737	2.00252	0.0214038	0.662411
chr7	82000096	82000196	101	chr7:81946444-82443777	chr7:82000002-82000267	CACNA2D1	2.37648	1.03291	0.0214048	0.662411
chr12	19240674	19240733	60	chr12:19129752-19376400	chr12:19240661-19240733	PLEKHA5	2.98339	1.29676	0.0214114	0.662411
chr3	124458715	124458728	14	chr3:124080023-124726325	chr3:124458715-124458728	KALRN	4.05204	1.76148	0.0214278	0.662411
chr6	124508105	124508167	63	chr6:123803865-124825640	chr6:124507984-124508222	NKAIN2	4.08055	1.77402	0.0214385	0.662411
chr7	78235675	78235689	15	chr7:78017055-79453667	chr7:78235675-78235751	MAGI2	-3.02018	1.31315	0.0214514	0.662411
chr13	95633567	95633597	31	chr13:95578202-95644706	chr13:95633567-95633597	DZIP1	-5.10111	2.21825	0.0214704	0.662411
chr11	14478698	14478731	34	chr11:14443440-14500027	chr11:14478698-14478731	COPB1	2.16285	0.940568	0.0214756	0.662411
chr8	140987976	140987983	8	chr8:140657900-141002216	chr8:140987905-140987995	PTK2	2.0482	0.890712	0.0214761	0.662411
chr3	119878534	119878558	25	chr3:119821321-120094447	chr3:119878534-119878558	GSK3B	3.30667	1.43817	0.0214922	0.662411
chr13	32597461	32597554	94	chr13:32586452-32778019	chr13:32597461-32597554	PDS5B	5.13878	2.23512	0.0214987	0.662411
chr2	50911098	50911104	7	chr2:49918503-51225575	chr2:50910927-50911177	NRXN1	2.94447	1.28083	0.0215115	0.662411
chr12	124340167	124340175	9	chr12:124324415-124567589	chr12:124340167-124340175	NCOR2	-3.55674	1.5472	0.021515	0.662411
chrX	12315916	12315943	28	chrX:11822423-12724523	chrX:12315886-12315990	FRMPD4	7.90263	3.43784	0.0215211	0.662411
chr1	240232113	240232215	103	chr1:240014348-240475187	chr1:240232113-240232215	FMN2	-2.81836	1.22607	0.0215225	0.662411
chr1	229334208	229334235	28	chr1:229321011-229343294	chr1:229334136-229334267	CCSAP	-2.09473	0.91158	0.0215666	0.662411
chr15	60422701	60422727	27	chr15:60419609-60479160	chr15:60422701-60422813	ICE2	-2.30374	1.00256	0.0215703	0.662411
chr10	523332	523380	49	chr10:274190-689668	chr10:523332-523380	DIP2C	-3.47635	1.51302	0.0215831	0.662411
chr7	92070504	92070521	18	chr7:91940862-92110673	chr7:92070465-92070621	AKAP9	-5.57842	2.42811	0.0215942	0.662411
chr10	124772497	124772593	97	chr10:124617080-124791727;chr10:124748149-124791887	chr10:124772497-124772593;chr10:124772497-124772593	AC068896.1;EEF1AKMT2	-6.00281	2.61292	0.0215982	0.662411
chr7	40050573	40050585	13	chr7:39950121-40099580	chr7:40050461-40050673	CDK13	-3.27905	1.42735	0.0216018	0.662411
chr15	26594539	26594588	50	chr15:26543546-26939539	chr15:26594539-26594634	GABRB3	4.13623	1.80055	0.0216069	0.662411
chr8	3084395	3084440	46	chr8:2935353-4994972	chr8:3084395-3084440	CSMD1	3.43805	1.49679	0.0216214	0.662411
chr4	55420969	55420978	10	chr4:55395957-55453397	chr4:55420920-55421132	TMEM165	2.31696	1.00894	0.0216521	0.662411
chr16	24661438	24661514	77	chr16:24610209-24827632	chr16:24661438-24661692	TNRC6A	-2.97336	1.29486	0.0216603	0.662411
chr14	72551075	72551117	43	chr14:71932429-72566530	chr14:72551045-72551117	RGS6	-3.60901	1.57178	0.0216687	0.662411
chr19	11913012	11913147	136	chr19:11887782-11914329	chr19:11913012-11913147	ZNF69	-6.02628	2.62457	0.02167	0.662411
chr1	165636226	165636288	63	chr1:165631213-165661796	chr1:165636226-165636288	MGST3	-10.6419	4.63475	0.0216701	0.662411
chr1	227027874	227027914	41	chr1:226989865-227318474	chr1:227027874-227027914	CDC42BPA	2.50676	1.09176	0.0216718	0.662411
chr16	6804055	6804076	22	chr16:5239802-7713340	chr16:6804055-6804293	RBFOX1	-2.14092	0.93246	0.0216765	0.662411
chr13	39727551	39727554	4	chr13:39655627-39791665	chr13:39727551-39727554	COG6	1.03598	0.451236	0.0216834	0.662411
chr1	151199403	151199494	92	chr1:151197949-151249536	chr1:151199403-151199546	PIP5K1A	-5.5532	2.41882	0.0216858	0.662411
chr5	79666834	79666849	16	chr5:79612120-79686648	chr5:79666834-79666849	TENT2	5.02347	2.18815	0.0216897	0.662411
chr2	199937442	199937480	39	chr2:199911293-199955935;chr2:199928913-199955736	chr2:199937400-199937647	C2orf69;TYW5	3.43065	1.49457	0.0217101	0.662411
chr10	12376042	12376084	43	chr10:12349547-12835545	chr10:12376042-12376084	CAMK1D	-2.68717	1.17081	0.0217255	0.662411
chr11	40245595	40245678	84	chr11:40114203-41459773	chr11:40245595-40245678	LRRC4C	1.00327	0.437152	0.0217323	0.662411
chr2	201142700	201142729	30	chr2:201116154-201176687	chr2:201142700-201142729	CFLAR	-3.90629	1.70212	0.0217354	0.662411
chr6	43312779	43312894	116	chr6:43307134-43369647	chr6:43312779-43312894	ZNF318	-5.37834	2.34373	0.021746	0.662411
chr7	154058916	154059002	87	chr7:153887097-154894285	chr7:154058916-154059029	DPP6	-6.9261	3.01865	0.0217653	0.662411
chr13	43586820	43586839	20	chr13:43213518-43786908	chr13:43586820-43586839	ENOX1	3.28273	1.43111	0.0217997	0.662411
chr2	203358754	203358824	71	chr2:203328280-203447728	chr2:203358754-203358824	ABI2	4.49996	1.96187	0.0218073	0.662411
chr22	42517166	42517215	50	chr22:42508344-42519796	chr22:42517021-42517215	RRP7A	-3.73531	1.62864	0.0218187	0.662411
chr6	10805440	10805519	80	chr6:10747759-10852753;chr6:10747794-10930423;chr6:10762723-10838553	chr6:10805440-10805519;chr6:10805440-10805519;chr6:10805440-10805519	TMEM14B;AL024498.2;MAK	-6.98096	3.0441	0.0218319	0.662411
chr7	79130932	79130950	19	chr7:78017055-79453667	chr7:79130932-79130950	MAGI2	2.10169	0.916473	0.0218345	0.662411
chr4	168904870	168904898	29	chr4:168497052-168928457;chr4:168863770-169010275	chr4:168904870-168905084;chr4:168904870-168905084	PALLD;CBR4	-3.66546	1.59856	0.0218496	0.662411
chr8	42859505	42859558	54	chr8:42849637-42897290	chr8:42859505-42859565	RNF170	-3.55007	1.54828	0.021853	0.662411
chr2	98813504	98813614	111	chr2:98793846-98936259	chr2:98813504-98813614	CRACDL	-7.19993	3.14028	0.0218615	0.662411
chr22	40226933	40226979	47	chr22:40044817-40335808	chr22:40226933-40226979	TNRC6B	-3.71202	1.61907	0.0218657	0.662411
chr7	22245135	22245143	9	chr7:22118236-22357154	chr7:22244829-22245541	RAPGEF5	1.72981	0.754615	0.0218878	0.662411
chr3	180005333	180005385	53	chr3:179794958-180037053	chr3:180005285-180005425	PEX5L	2.08552	0.909815	0.0218916	0.662411
chr1	178112297	178112319	23	chr1:178094104-178484147	chr1:178112278-178112429	RASAL2	5.53174	2.41368	0.0219153	0.662411
chr1	237277669	237277726	58	chr1:237042184-237833988	chr1:237277669-237277726	RYR2	2.56996	1.12168	0.0219538	0.662411
chr1	54040841	54040845	5	chr1:54026681-54053504	chr1:54040841-54040845	TMEM59	1.58681	0.692658	0.0219694	0.662411
chr7	66382244	66382270	27	chr7:66205317-66420543	chr7:66382244-66382270	TPST1	2.90537	1.2687	0.0220192	0.662411
chr14	66521218	66521226	9	chr14:66507407-67181803	chr14:66521218-66521226	GPHN	2.07853	0.90809	0.0220847	0.662411
chr11	9827385	9827428	44	chr11:9778667-10294219	chr11:9827336-9827477	SBF2	1.36399	0.595922	0.022087	0.662411
chr8	4817612	4817669	58	chr8:2935353-4994972	chr8:4817612-4817669	CSMD1	1.34264	0.586599	0.0220875	0.662411
chr16	6212486	6212592	107	chr16:5239802-7713340	chr16:6212486-6212592	RBFOX1	-6.67706	2.91725	0.0220896	0.662411
chr22	21790997	21791011	15	chr22:21759657-21867680	chr22:21790964-21791011	MAPK1	-3.15602	1.37908	0.0221091	0.662411
chr17	2418462	2418508	47	chr17:2405562-2511891	chr17:2418312-2418564	METTL16	-4.0536	1.77199	0.0221612	0.662411
chr13	66730887	66730897	11	chr13:66302834-67230445	chr13:66730709-66731009	PCDH9	0.838497	0.366589	0.0221786	0.662411
chr2	30641895	30641908	14	chr2:30447226-30644225	chr2:30641895-30641923	LCLAT1	2.81465	1.23071	0.022195	0.662411
chr3	116764928	116764999	72	chr3:115802363-117139389	chr3:116764928-116765035	LSAMP	1.92332	0.840994	0.0221982	0.662411
chr4	143400123	143400140	18	chr4:143336762-143474568	chr4:143399971-143400217	GAB1	3.49916	1.53022	0.0222133	0.662411
chr3	9418680	9418724	45	chr3:9397615-9479240	chr3:9418574-9418724	SETD5	-3.33844	1.45994	0.0222138	0.662411
chr17	32037153	32037190	38	chr17:32007872-32053504	chr17:32037035-32037540	LRRC37B	-2.88061	1.25973	0.0222139	0.662411
chr7	152775599	152775688	90	chr7:152759749-152855378	chr7:152775599-152775688	ACTR3B	-7.93543	3.4704	0.0222189	0.662411
chr2	62958004	62958135	132	chr2:62673851-63046487	chr2:62957999-62958135	EHBP1	7.11148	3.11035	0.0222316	0.662411
chr17	46166373	46166400	28	chr17:46029916-46225389	chr17:46166295-46166429	KANSL1	-3.88519	1.69958	0.0222563	0.662411
chr9	111557602	111557630	29	chr9:111525159-111577844;chr9:111549722-111599893	chr9:111557602-111557630;chr9:111557602-111557630	ZNF483;PTGR1	-6.22736	2.72419	0.0222574	0.662411
chr16	10116346	10116405	60	chr16:9753404-10182928	chr16:10116346-10116448	GRIN2A	-2.91375	1.27486	0.0222805	0.662411
chr7	4994320	4994366	47	chr7:4983718-5073221	chr7:4994320-4994366	RBAK-RBAKDN	5.17729	2.26561	0.022303	0.662411
chr10	63414779	63414855	77	chr10:63167221-63521850	chr10:63414766-63414855	JMJD1C	5.38018	2.35462	0.0223158	0.662411
chr12	131897818	131897859	42	chr12:131894622-131923150	chr12:131897818-131897859	ULK1	-4.51203	1.97569	0.0223848	0.662411
chr19	12079024	12079033	10	chr19:12064731-12081565;chr19:12075327-12113325	chr19:12078870-12079112	ZNF844;AC022415.2	-2.81538	1.23298	0.0224076	0.662411
chr11	84760408	84760413	6	chr11:83455012-85627922	chr11:84760334-84760453	DLG2	1.34295	0.58827	0.022437	0.662411
chr20	63436844	63436905	62	chr20:63400210-63472677	chr20:63436844-63436905	KCNQ2	-5.57848	2.44385	0.0224503	0.662411
chr19	36828697	36828761	65	chr19:36817428-36850787	chr19:36828697-36828761	ZNF790	3.97481	1.74132	0.0224513	0.662411
chr15	33128787	33128838	52	chr15:32765544-33194714	chr15:33128787-33128838	FMN1	1.21818	0.533681	0.0224537	0.662411
chr6	35581504	35581546	43	chr6:35573585-35728583	chr6:35581504-35581546	FKBP5	-3.58712	1.57162	0.0224638	0.662411
chr6	30648887	30648897	11	chr6:30647039-30653210	chr6:30648887-30648897	C6orf136	-2.92566	1.28202	0.0224847	0.662411
chr2	61110542	61110559	18	chr2:61065871-61138034	chr2:61110542-61110607	KIAA1841	4.1549	1.82078	0.0224932	0.662411
chr12	119141270	119141282	13	chr12:118981541-119163051	chr12:119141006-119141396	SRRM4	-1.0045	0.44021	0.0224969	0.662411
chr14	90789301	90789325	25	chr14:90524564-90816479	chr14:90789191-90789365	TTC7B	-2.80663	1.23002	0.0225027	0.662411
chr8	84304257	84304324	68	chr8:84182787-84921844	chr8:84304137-84304324	RALYL	-5.26275	2.30663	0.0225142	0.662411
chr4	73250862	73250885	24	chr4:73073376-73258798	chr4:73250742-73250909	ANKRD17	3.40469	1.49242	0.0225297	0.662411
chr8	43175683	43175705	23	chr8:43140464-43202855	chr8:43175604-43175776	HGSNAT	-2.15148	0.943235	0.0225509	0.662411
chr10	124946324	124946368	45	chr10:124942123-124988189	chr10:124946324-124946368	ZRANB1	-2.2407	0.98237	0.0225537	0.662411
chr4	70765068	70765120	53	chr4:70704204-70808619	chr4:70765068-70765120	RUFY3	-4.49558	1.971	0.0225565	0.662411
chr11	105933968	105934007	40	chr11:105609994-105982092	chr11:105933968-105934007	GRIA4	2.57967	1.1311	0.0225679	0.662411
chr9	9442280	9442296	17	chr9:8314246-10612723	chr9:9442280-9442296	PTPRD	-0.869892	0.381513	0.022601	0.662411
chr4	61779507	61779537	31	chr4:61201258-62078335	chr4:61779507-61779572	ADGRL3	4.50247	1.97478	0.0226085	0.662411
chr11	46866662	46866820	159	chr11:46856717-46918642	chr11:46866662-46866820	LRP4	-4.46254	1.95747	0.0226224	0.662411
chr2	212275064	212275095	32	chr2:211375717-212538841	chr2:212275064-212275095	ERBB4	-8.78232	3.85248	0.0226281	0.662411
chr2	169703555	169703588	34	chr2:169694488-169776989	chr2:169703555-169703588	KLHL23	3.63338	1.59388	0.0226321	0.662411
chr4	176138126	176138184	59	chr4:176065834-176182818	chr4:176138126-176138184	WDR17	1.5094	0.662171	0.0226385	0.662411
chr2	50524384	50524397	14	chr2:49918503-51225575	chr2:50524222-50524427	NRXN1	-2.24402	0.984564	0.0226548	0.662411
chr7	19001560	19001571	12	chr7:18086949-19002416	chr7:19001560-19001571	HDAC9	3.39551	1.49006	0.0226808	0.662411
chr3	127778795	127778859	65	chr3:127689062-128052190	chr3:127778795-127778859	MGLL	-2.41454	1.05972	0.0226984	0.662411
chr5	146132142	146132161	20	chr5:146110566-146182696	chr5:146132053-146132299	LARS1	1.97037	0.864815	0.0227043	0.662411
chr8	11849347	11849523	177	chr8:11842524-11869448	chr8:11849347-11849523	CTSB	-1.5757	0.691601	0.0227063	0.662411
chr11	105711306	105711338	33	chr11:105609994-105982092	chr11:105711306-105711338	GRIA4	-4.96414	2.17921	0.0227292	0.662411
chr12	68649184	68649322	139	chr12:68610855-68671901	chr12:68649184-68649332	RAP1B	4.01879	1.76422	0.02273	0.662411
chr8	10409823	10409847	25	chr8:10054292-10428891	chr8:10409823-10409847	MSRA	-7.09892	3.11643	0.0227322	0.662411
chr17	50082088	50082127	40	chr17:50055968-50090481	chr17:50082088-50082127	ITGA3	-4.9286	2.16366	0.0227323	0.662411
chr19	39886243	39886283	41	chr19:39863323-39934626	chr19:39886240-39886283	FCGBP	-1.74944	0.768048	0.0227397	0.662411
chr11	128985131	128985159	29	chr11:128965060-129279324	chr11:128985055-128985313	ARHGAP32	-1.85208	0.813214	0.0227572	0.662411
chr12	51481855	51481916	62	chr12:51391317-51515763	chr12:51481855-51481916	SLC4A8	3.25308	1.42871	0.0227895	0.662411
chr11	63692148	63692162	15	chr11:63681446-63759891	chr11:63692123-63692232	RTN3	4.73407	2.07932	0.0228019	0.662411
chr12	45954642	45954685	44	chr12:45919131-45992120	chr12:45954642-45954685	SCAF11	5.79172	2.54393	0.0228053	0.662411
chr2	47823956	47823964	9	chr2:47789316-47906498	chr2:47823956-47823964	FBXO11	2.00266	0.879674	0.0228105	0.662411
chr5	140926789	140926792	4	chr5:140786136-141012347;chr5:140794852-141012347;chr5:140801028-141012347;chr5:140806929-141012347;chr5:140821604-141012347;chr5:140827958-141012347;chr5:140834248-141012347;chr5:140841187-141012347;chr5:140847772-141012347;chr5:140855883-141012347;chr5:140868183-141012347;chr5:140875302-141012347;chr5:140882124-141012347;chr5:140926299-141012347	chr5:140926789-140926792;chr5:140926789-140926792	PCDHA1;PCDHA2;PCDHA3;PCDHA4;PCDHA5;PCDHA6;PCDHA7;PCDHA8;PCDHA9;PCDHA10;PCDHA11;PCDHA12;PCDHA13;PCDHAC1	1.98692	0.872983	0.0228452	0.662411
chr1	65271680	65271750	71	chr1:65248219-65415871	chr1:65271638-65271850	DNAJC6	-2.63665	1.15855	0.0228565	0.662411
chr10	50068811	50068841	31	chr10:50067888-50133509	chr10:50068811-50068841	WASHC2A	-2.90365	1.27587	0.022857	0.662411
chr13	19680959	19680973	15	chr13:19674752-19783019	chr13:19680952-19681209	PSPC1	3.04805	1.33944	0.0228695	0.662411
chr10	82142884	82142894	11	chr10:81875194-82987179	chr10:82142791-82143045	NRG3	1.788	0.785847	0.0228909	0.662411
chr18	58893038	58893118	81	chr18:58862600-58986480	chr18:58893038-58893118	ZNF532	-3.64432	1.60179	0.0228969	0.662411
chr2	128122413	128122473	61	chr2:128091200-128195677	chr2:128122368-128122493	UGGT1	-5.15324	2.26514	0.0229045	0.662411
chr3	33571280	33571297	18	chr3:33496245-33718356	chr3:33571280-33571297	CLASP2	1.36975	0.602088	0.0229056	0.662411
chr2	189863434	189863506	73	chr2:189784085-189877629	chr2:189863434-189863517	PMS1	4.56513	2.00688	0.0229216	0.662411
chr12	2159705	2159744	40	chr12:1970786-2697950	chr12:2159685-2159887	CACNA1C	-2.09558	0.921326	0.0229343	0.662411
chr12	19241635	19241681	47	chr12:19129752-19376400	chr12:19241501-19241708	PLEKHA5	3.38512	1.48836	0.0229426	0.662411
chr2	152441784	152441790	7	chr2:152335174-152649826	chr2:152441679-152441790	FMNL2	-2.76259	1.21473	0.0229511	0.662411
chr16	5029741	5029812	72	chr16:5024844-5034141	chr16:5029741-5029812	NAGPA	-8.32128	3.66031	0.0230032	0.662411
chr1	54637324	54637332	9	chr1:54542257-54639192	chr1:54637250-54637769	ACOT11	-2.74901	1.20929	0.0230123	0.662411
chr2	229831455	229831489	35	chr2:229763837-229923239	chr2:229831455-229831489	TRIP12	2.88814	1.27092	0.023058	0.662411
chr17	61136689	61136802	114	chr17:60677453-61392838	chr17:61136689-61136802	BCAS3	-7.15934	3.1511	0.0230856	0.662411
chr14	71604066	71604189	124	chr14:71320449-71741229	chr14:71604066-71604189	SIPA1L1	-3.74324	1.64766	0.0230954	0.662411
chr10	68354403	68354427	25	chr10:68341107-68407294	chr10:68354395-68354427	RUFY2	-7.30033	3.21347	0.0230993	0.662411
chr1	239681069	239681129	61	chr1:239386565-239915452	chr1:239681069-239681129	CHRM3	3.88592	1.7106	0.0231067	0.662411
chr3	197884418	197884420	3	chr3:197791226-197888436	chr3:197884177-197884461	LRCH3	-2.79609	1.23098	0.0231202	0.662411
chr6	108042214	108042249	36	chr6:108041409-108165854	chr6:108042166-108042260	OSTM1	1.73131	0.762212	0.0231211	0.662411
chr5	167651502	167651595	94	chr5:167284799-168264157	chr5:167651352-167651595	TENM2	4.25314	1.87256	0.0231287	0.662411
chr6	43315859	43315938	80	chr6:43307134-43369647	chr6:43315859-43315938	ZNF318	-6.80999	2.99853	0.0231403	0.662411
chr5	138014104	138014164	61	chr5:137937960-138051961	chr5:138014057-138014218	FAM13B	4.21696	1.85692	0.0231504	0.662411
chr12	104820262	104820304	43	chr12:104802553-104958744	chr12:104820209-104820423	SLC41A2	3.18451	1.40265	0.0231858	0.662411
chr7	139390338	139390378	41	chr7:139340359-139423457;chr7:139341360-139422599	chr7:139390338-139390378	LUC7L2;FMC1-LUC7L2	2.66933	1.17591	0.0232065	0.662411
chr6	124419526	124419533	8	chr6:123803865-124825640	chr6:124419526-124419533	NKAIN2	4.77004	2.10211	0.0232582	0.662411
chr3	141919841	141919864	24	chr3:141876124-141926549	chr3:141919677-141919914	ATP1B3	-3.1737	1.39878	0.0232738	0.662411
chr4	6457060	6457097	38	chr4:6320578-6563600	chr4:6456941-6457145	PPP2R2C	-1.70545	0.751679	0.0232774	0.662411
chr8	19701261	19701372	112	chr8:19404161-19758029	chr8:19701261-19701372	CSGALNACT1	-7.67464	3.38276	0.0232836	0.662411
chr7	99477529	99477540	12	chr7:99472890-99503650;chr7:99473877-99504857	chr7:99477529-99477611;chr7:99477529-99477611	ZNF789;ZNF394	-3.50124	1.54361	0.0233163	0.662411
chr1	92713020	92713069	50	chr1:92508696-92792404	chr1:92713020-92713069	EVI5	2.61161	1.15156	0.0233363	0.662411
chr20	23392741	23392798	58	chr20:23374519-23421519	chr20:23392741-23392798	NAPB	2.41495	1.06517	0.0233779	0.662411
chr1	71569167	71569205	39	chr1:71395943-72282539	chr1:71569162-71569238	NEGR1	-7.03287	3.10204	0.0233792	0.662411
chr12	1560630	1560671	42	chr12:1529891-1647212	chr12:1560595-1560671	WNT5B	-3.01621	1.33068	0.0234102	0.662411
chr6	123985204	123985218	15	chr6:123803865-124825640	chr6:123985121-123985253	NKAIN2	1.28228	0.565717	0.0234115	0.662411
chr17	48934659	48934683	25	chr17:48929316-48944842	chr17:48934659-48934683	SNF8	3.10174	1.36869	0.0234383	0.662411
chr22	40929223	40929261	39	chr22:40857077-40932815	chr22:40929223-40929465	XPNPEP3	-3.86156	1.70399	0.0234401	0.662411
chr10	81914471	81914477	7	chr10:81875194-82987179	chr10:81914455-81914534	NRG3	-1.92258	0.84854	0.0234668	0.662411
chr7	64798127	64798193	67	chr7:64794388-64833681	chr7:64798041-64798215	ZNF138	-8.01267	3.53644	0.023467	0.662411
chr9	127655008	127655010	3	chr9:127579370-127696027	chr9:127655008-127655010	STXBP1	3.22542	1.4236	0.0234713	0.662411
chr1	25479670	25479683	14	chr1:25430858-25500209	chr1:25479589-25479683	MACO1	4.2374	1.87085	0.0235154	0.662411
chr7	154080980	154080992	13	chr7:153887097-154894285	chr7:154080976-154081093	DPP6	-3.92744	1.73403	0.0235172	0.662411
chr11	76538762	76538811	50	chr11:76444923-76553025	chr11:76538762-76538811	EMSY	-3.38736	1.49561	0.0235205	0.662411
chr7	139396179	139396252	74	chr7:139340359-139423457;chr7:139341360-139422599	chr7:139396179-139396289	LUC7L2;FMC1-LUC7L2	2.89437	1.27796	0.0235226	0.662411
chr17	75807715	75807761	47	chr17:75784806-75825799	chr17:75807715-75807761	UNK	-5.52956	2.44191	0.023547	0.662411
chr17	30149671	30149724	54	chr17:30115521-30186475	chr17:30149575-30149750	NSRP1	-5.39417	2.38249	0.0235686	0.662411
chr16	6735583	6735607	25	chr16:5239802-7713340	chr16:6735575-6735658	RBFOX1	2.716	1.19963	0.0235728	0.662411
chr16	70256365	70256373	9	chr16:70251983-70289707	chr16:70256337-70256572	AARS1	-2.77817	1.22713	0.0235763	0.662411
chr3	125360369	125360410	42	chr3:125225669-125375325	chr3:125360369-125360410	ZNF148	-6.12376	2.70503	0.0235836	0.662411
chr18	72766137	72766160	24	chr18:72742314-72868146	chr18:72766014-72766180	NETO1	-2.52472	1.11533	0.0235952	0.662411
chr12	12664121	12664128	8	chr12:12660890-12696207	chr12:12664121-12664128	GPR19	-2.59543	1.14666	0.023607	0.662411
chr17	44801019	44801046	28	chr17:44798448-44830816	chr17:44801019-44801046	GJC1	-3.23213	1.4281	0.0236214	0.662411
chr19	3541567	3541595	29	chr19:3538261-3574290;chr19:3539154-3544030	chr19:3541567-3541629;chr19:3541567-3541629	MFSD12;C19orf71	-5.92462	2.61808	0.0236378	0.662411
chr11	125474110	125474163	54	chr11:125442881-125592568	chr11:125474090-125474163	FEZ1	-3.1617	1.39727	0.0236505	0.662411
chr13	20072374	20072400	27	chr13:19958670-20091829	chr13:20072249-20072400	ZMYM2	-1.50463	0.664969	0.0236537	0.662411
chr15	92894754	92894777	24	chr15:92883413-92949230	chr15:92894652-92894879	AC013394.1	-3.21571	1.42126	0.023662	0.662411
chr6	111562742	111562777	36	chr6:111555381-111606906	chr6:111562725-111562794	TRAF3IP2	-5.74539	2.53942	0.0236676	0.662411
chr13	32494599	32494703	105	chr13:32432417-32538885	chr13:32494507-32494744	N4BP2L2	-4.04919	1.78977	0.0236725	0.662411
chr5	167503718	167503732	15	chr5:167284799-168264157	chr5:167503639-167503826	TENM2	3.57683	1.58102	0.0236752	0.662411
chr2	39044139	39044240	102	chr2:38981549-39124345	chr2:39044100-39044283	SOS1	-8.01958	3.54537	0.0236984	0.662411
chr7	55459014	55459023	10	chr7:55436056-55572988	chr7:55458832-55459458	VOPP1	-3.50611	1.55005	0.0237014	0.662411
chr8	10340458	10340512	55	chr8:10054292-10428891	chr8:10340458-10340562	MSRA	-1.17646	0.520125	0.0237046	0.662411
chr3	85059108	85059135	28	chr3:84958981-86074429	chr3:85059056-85059209	CADM2	2.01144	0.889324	0.0237123	0.662411
chr2	127363795	127363876	82	chr2:127298730-127388465	chr2:127363745-127363931	MAP3K2	2.34919	1.03878	0.0237287	0.662411
chr14	33159671	33159693	23	chr14:32934396-33804176	chr14:33159671-33159693	NPAS3	-1.51555	0.670259	0.0237501	0.662411
chr4	21482872	21482903	32	chr4:20728606-21948772	chr4:21482872-21482938	KCNIP4	-2.57341	1.13811	0.0237509	0.662411
chr3	23357900	23357961	62	chr3:23203020-23591794	chr3:23357900-23357961	UBE2E2	6.45891	2.85656	0.0237543	0.662411
chr8	38814219	38814280	62	chr8:38728186-38853028	chr8:38814130-38814286	TACC1	3.14758	1.3922	0.0237672	0.662411
chr12	102018902	102018922	21	chr12:102012840-102062149	chr12:102018902-102018922	WASHC3	2.25269	0.996398	0.0237695	0.662411
chr8	66838166	66838184	19	chr8:66667596-66860472;chr8:66712734-66862022	chr8:66838146-66838386;chr8:66838146-66838386	C8orf44-SGK3;SGK3	-2.21908	0.981538	0.0237705	0.662411
chr6	16447349	16447412	64	chr6:16299112-16761491	chr6:16447257-16447496	ATXN1	-5.07728	2.24581	0.0237727	0.662411
chr13	52420512	52420564	53	chr13:52412602-52450634	chr13:52420497-52421105	VPS36	-5.09066	2.25192	0.0237849	0.662411
chr6	5264097	5264167	71	chr6:5261044-5829192	chr6:5264097-5264202	FARS2	2.699	1.194	0.0237922	0.662411
chr11	64609550	64609589	40	chr11:64606174-64723197	chr11:64609550-64609589	NRXN2	-2.49053	1.10178	0.0237932	0.662411
chr2	114544969	114544991	23	chr2:114442299-115845780	chr2:114544892-114545112	DPP10	-4.63593	2.05094	0.0237966	0.662411
chr6	32660105	32660245	141	chr6:32659467-32668383	chr6:32660105-32660245	HLA-DQB1	-2.20307	0.974709	0.023807	0.662411
chr3	76559279	76559319	41	chr3:75906695-77649964	chr3:76559279-76559401	ROBO2	3.07774	1.36175	0.0238122	0.662411
chr9	8773980	8774062	83	chr9:8314246-10612723	chr9:8773980-8774062	PTPRD	0.946518	0.418825	0.023825	0.662411
chr3	4304198	4304253	56	chr3:3700814-4467273;chr3:4303304-4317567	chr3:4304198-4304253;chr3:4304198-4304253	SUMF1;SETMAR	3.41457	1.5111	0.0238418	0.662411
chr16	28857096	28857184	89	chr16:28846600-28874212	chr16:28857096-28857184	SH2B1	-7.12474	3.1531	0.0238463	0.662411
chr18	11891893	11891939	47	chr18:11882622-11908366	chr18:11891893-11891939	MPPE1	-3.14244	1.39072	0.0238477	0.662411
chr11	9817827	9817896	70	chr11:9778667-10294219	chr11:9817768-9817906	SBF2	3.08246	1.36428	0.0238577	0.662411
chr19	1414227	1414280	54	chr19:1407569-1435687	chr19:1414135-1414280	DAZAP1	-3.23022	1.42979	0.0238695	0.662411
chr3	76627338	76627386	49	chr3:75906695-77649964	chr3:76627338-76627434	ROBO2	0.934528	0.413729	0.0238962	0.662411
chr20	33705262	33705290	29	chr20:33702758-33720319	chr20:33705262-33705290	PXMP4	-4.36737	1.9335	0.0238965	0.662411
chr4	25387865	25387882	18	chr4:25377263-25418498	chr4:25387865-25387882	ANAPC4	3.16947	1.40328	0.0239069	0.662411
chr19	21104714	21104796	83	chr19:21082159-21125270	chr19:21104714-21104843	ZNF714	3.91561	1.73385	0.0239246	0.662411
chr8	123264669	123264696	28	chr8:123226189-123274284;chr8:123248451-123275541	chr8:123264631-123264696	ZHX1-C8orf76;ZHX1	-7.10041	3.14434	0.0239357	0.662411
chr16	78787001	78787105	105	chr16:78099430-79212667	chr16:78786892-78787105	WWOX	-7.85917	3.48163	0.0239878	0.662411
chr7	40054557	40054570	14	chr7:39950121-40099580	chr7:40054474-40054678	CDK13	-1.63778	0.725604	0.0240004	0.662411
chr21	37400898	37401033	136	chr21:37365573-37526358	chr21:37400867-37401065	DYRK1A	-5.56087	2.46402	0.0240189	0.662411
chr7	78051677	78051725	49	chr7:78017055-79453667	chr7:78051623-78051857	MAGI2	-5.4604	2.41985	0.0240391	0.662411
chr19	41364914	41365025	112	chr19:41350853-41425001;chr19:41350911-41384083	chr19:41364914-41365025	AC011462.1;TMEM91	-2.87628	1.27466	0.0240393	0.662411
chr7	22247140	22247144	5	chr7:22118236-22357154	chr7:22247114-22247229	RAPGEF5	2.87838	1.27563	0.0240433	0.662411
chr9	98698765	98698808	44	chr9:98288109-98708935	chr9:98698765-98698808	GABBR2	-4.82246	2.13755	0.0240661	0.662411
chr7	64818662	64818682	21	chr7:64794388-64833681	chr7:64818488-64818738	ZNF138	-2.5278	1.12054	0.0240787	0.662411
chr4	88030965	88031027	63	chr4:88007635-88077777	chr4:88030924-88031067	PKD2	2.68613	1.19077	0.0240842	0.662411
chr5	167396016	167396073	58	chr5:167284799-168264157	chr5:167396016-167396129	TENM2	3.21169	1.42388	0.0240963	0.662411
chr19	8477396	8477456	61	chr19:8444767-8489114	chr19:8477396-8477456	HNRNPM	-5.52567	2.44986	0.0241018	0.662411
chr1	2242589	2242620	32	chr1:2228319-2310213	chr1:2242589-2242620	SKI	-6.47999	2.87308	0.0241071	0.662411
chr9	127494798	127494824	27	chr9:127451486-127503501	chr9:127494798-127494864	LRSAM1	-6.89752	3.05824	0.0241091	0.662411
chr15	65106817	65106834	18	chr15:65092770-65115197	chr15:65106674-65106940	UBAP1L	-2.67748	1.18727	0.0241234	0.662411
chr2	61366014	61366050	37	chr2:61187463-61471087	chr2:61365990-61366205	USP34	-2.40611	1.06699	0.0241311	0.662411
chr20	32398974	32399166	193	chr20:32358330-32439319	chr20:32398974-32399200	ASXL1	-6.10828	2.70936	0.024164	0.662411
chr17	28807565	28807681	117	chr17:28755978-28855232	chr17:28807565-28807681	FAM222B	-3.65549	1.62143	0.0241657	0.662411
chr1	89889686	89889706	21	chr1:89633140-89933250;chr1:89821014-89936611	chr1:89889686-89889706;chr1:89889686-89889706	AC093423.3;LRRC8D	2.48476	1.10217	0.0241699	0.662411
chr9	20571650	20571669	20	chr9:20341669-20622499	chr9:20571650-20571669	MLLT3	2.75557	1.22247	0.0241898	0.662411
chr9	77994238	77994277	40	chr9:77716097-78031811	chr9:77994238-77994291	GNAQ	5.77654	2.56274	0.0241932	0.662411
chr1	151261870	151261890	21	chr1:151254709-151267479	chr1:151261870-151261890	PSMD4	-5.7665	2.55837	0.0241979	0.662411
chr16	698658	698775	118	chr16:692498-705808	chr16:698658-698878	FBXL16	-3.88823	1.7251	0.0242013	0.662411
chr8	12187052	12187056	5	chr8:12182096-12194133	chr8:12187052-12187056	FAM86B1	1.01706	0.451246	0.0242029	0.662411
chr20	3918945	3918968	24	chr20:3888839-3929882	chr20:3918945-3919186	PANK2	-2.01809	0.895435	0.0242116	0.662411
chr10	115451670	115451674	5	chr10:115093365-115948999	chr10:115451670-115451728	ATRNL1	1.59163	0.706218	0.0242122	0.662411
chr15	33370118	33370162	45	chr15:33310962-33866121	chr15:33370118-33370162	RYR3	-4.16922	1.85013	0.0242293	0.662411
chr19	12238711	12238717	7	chr19:12224686-12294887	chr19:12238675-12238783	ZNF44	4.21095	1.86875	0.0242371	0.662411
chr2	213320661	213320710	50	chr2:213284379-214410501	chr2:213320661-213320710	SPAG16	4.01939	1.78379	0.0242412	0.662411
chr16	78496812	78496841	30	chr16:78099430-79212667	chr16:78496812-78496841	WWOX	-1.14048	0.506159	0.0242463	0.662411
chr3	76352314	76352317	4	chr3:75906695-77649964	chr3:76352298-76352317	ROBO2	-2.83765	1.25959	0.0242691	0.662411
chr19	39899634	39899656	23	chr19:39863323-39934626	chr19:39899634-39899656	FCGBP	-1.47951	0.656786	0.0242814	0.662411
chr14	66520990	66521044	55	chr14:66507407-67181803	chr14:66520923-66521156	GPHN	4.09015	1.81618	0.0243182	0.662411
chr1	77591543	77591563	21	chr1:77562416-77683419	chr1:77591543-77591606	ZZZ3	3.61941	1.60732	0.0243331	0.662411
chrX	104124702	104124710	9	chrX:104099214-104157009	chrX:104124626-104124710	SLC25A53	-1.41619	0.628956	0.0243447	0.662411
chr12	76079786	76079808	23	chr12:76036585-76084735	chr12:76079712-76079828	NAP1L1	2.58956	1.15011	0.0243498	0.662411
chr15	42542267	42542276	10	chr15:42491233-42545356;chr15:42497395-42548786;chr15:42537820-42548802	chr15:42542085-42542357;chr15:42542085-42542357;chr15:42542085-42542357	SNAP23;AC018362.3;LRRC57	-3.22692	1.4334	0.0243703	0.662411
chr18	3551260	3551352	93	chr18:3496032-4455307	chr18:3551260-3551386	DLGAP1	-2.00033	0.888664	0.0243892	0.662411
chr16	81504410	81504435	26	chr16:81445170-81711762	chr16:81504410-81504435	CMIP	-7.12612	3.16602	0.0243971	0.662411
chr2	113469163	113469208	46	chr2:113437691-113496204	chr2:113469163-113469323	CBWD2	-2.0028	0.889945	0.024419	0.662411
chr10	5893185	5893248	64	chr10:5890203-5937594	chr10:5893185-5893248	FBH1	-10.38	4.61241	0.024421	0.662411
chr6	126083571	126083684	114	chr6:125986479-126203817	chr6:126083571-126083704	TRMT11	4.21981	1.87519	0.0244276	0.662411
[truncated: 2,249 more rows]

## Sheet: Table S3
Table S3. Significant RNA editing events and genes from STG (BM22) brain region.
seqnames	start	end	width	inputRegion	closeByRegion	symbol	estimate	stdErr	pValue	fdr
chr14	21257691	21257733	43	chr14:21209136-21269494	chr14:21257691-21257856	HNRNPC	9.41436	1.89014	6.33322e-07	0.0225811
chr5	139303558	139303572	15	chr5:139273752-139331671;chr5:139293674-139331677	chr5:139303523-139303670	MATR3;MATR3	8.40285	1.84004	4.95534e-06	0.0691595
chr1	2027790	2027822	33	chr1:2019329-2030758	chr1:2027790-2027822	GABRD	3.07832	0.679113	5.81905e-06	0.0691595
chr8	104017936	104017954	19	chr8:103500696-104256094	chr8:104017932-104018000	RIMS2	6.68778	1.5397	1.40188e-05	0.0883005
chr13	66580501	66580574	74	chr13:66302834-67230445	chr13:66580501-66580574	PCDH9	7.21966	1.66665	1.47876e-05	0.0883005
chr19	21193256	21193279	24	chr19:21142024-21196053	chr19:21193256-21193279	ZNF431	13.3006	3.0712	1.48591e-05	0.0883005
chr7	155084632	155084676	45	chr7:155070324-155087392	chr7:155084632-155084676	HTR5A	1.73062	0.410166	2.45036e-05	0.0966409
chr14	79302390	79302480	91	chr14:78170373-79868290	chr14:79302390-79302480	NRXN3	8.18487	1.95117	2.7304e-05	0.0966409
chr11	93735559	93735605	47	chr11:93729948-93784391	chr11:93735426-93735663	TAF1D	4.71774	1.12644	2.81198e-05	0.0966409
chr5	146951770	146951790	21	chr5:146581146-147084784	chr5:146951685-146951796	PPP2R2B	9.34712	2.23329	2.84725e-05	0.0966409
chr5	167651140	167651144	5	chr5:167284799-168264157	chr5:167650906-167651150	TENM2	4.9679	1.20833	3.93295e-05	0.0966409
chr4	21908710	21908729	20	chr4:20728606-21948772	chr4:21908610-21908774	KCNIP4	6.53379	1.59254	4.0826e-05	0.0966409
chr10	100233121	100233142	22	chr10:100232298-100267680	chr10:100233024-100233158	CWF19L1	3.59372	0.876446	4.12558e-05	0.0966409
chrX	136028896	136028936	41	chrX:135973841-136047269	chrX:136028896-136028936	SLC9A6	2.90114	0.709069	4.28638e-05	0.0966409
chr14	79302275	79302307	33	chr14:78170373-79868290	chr14:79302275-79302307	NRXN3	3.61868	0.888326	4.6294e-05	0.0966409
chr15	25333988	25334025	38	chr15:25333728-25439051	chr15:25333978-25334107	UBE3A	10.2651	2.52324	4.73718e-05	0.0966409
chr10	115107353	115107395	43	chr10:115093365-115948999	chr10:115107120-115107516	ATRNL1	5.98417	1.47159	4.77346e-05	0.0966409
chr7	146348298	146348305	8	chr7:146116002-148420998	chr7:146348156-146348440	CNTNAP2	5.94619	1.46409	4.8788e-05	0.0966409
chr13	66983759	66983763	5	chr13:66302834-67230445	chr13:66983759-66983763	PCDH9	3.09877	0.770668	5.79803e-05	0.107788
chr2	77435823	77435857	35	chr2:76747719-77593319	chr2:77435735-77435857	LRRTM4	5.56865	1.38834	6.04616e-05	0.107788
chr14	79291435	79291456	22	chr14:78170373-79868290	chr14:79291435-79291503	NRXN3	5.54258	1.40013	7.53799e-05	0.11549
chr17	28058871	28058897	27	chr17:28041737-28196381	chr17:28058848-28059058	NLK	6.74684	1.70527	7.60684e-05	0.11549
chr10	67047248	67047285	38	chr10:65912523-67696195;chr10:66926036-67101551	chr10:67046989-67047340;chr10:67046989-67047340	CTNNA3;LRRTM3	6.48754	1.64542	8.05383e-05	0.11549
chr8	13011071	13011126	56	chr8:12945642-13031503	chr8:13011006-13011266	TRMT9B	5.09501	1.29242	8.07265e-05	0.11549
chr19	19791115	19791117	3	chr19:19785839-19821751	chr19:19790985-19791129	ZNF506	4.96894	1.26866	8.97738e-05	0.11549
chr3	173841001	173841045	45	chr3:173396284-174286644	chr3:173840900-173841100	NLGN1	2.43891	0.622919	9.02962e-05	0.11549
chr4	143542846	143542900	55	chr4:143513702-143557486	chr4:143542846-143542900	SMARCA5	3.7111	0.948367	9.11022e-05	0.11549
chr2	55297458	55297478	21	chr2:55287842-55419895	chr2:55297433-55297690	CCDC88A	4.98803	1.27592	9.25353e-05	0.11549
chr1	237278119	237278212	94	chr1:237042184-237833988	chr1:237278119-237278212	RYR2	4.70316	1.20514	9.51722e-05	0.11549
chr3	62501490	62501494	5	chr3:62398346-62875416	chr3:62501490-62501494	CADPS	6.66107	1.71247	0.000100349	0.11549
chr4	157347959	157347965	7	chr4:157204182-157366075	chr4:157347870-157348005	GRIA2	5.31209	1.36572	0.000100412	0.11549
chr7	148416531	148416536	6	chr7:146116002-148420998	chr7:148416531-148416536	CNTNAP2	2.14881	0.556771	0.000113661	0.122733
chr4	20972127	20972134	8	chr4:20728606-21948772	chr4:20971994-20972166	KCNIP4	3.99125	1.03454	0.000114317	0.122733
chr5	141190983	141191040	58	chr5:141187127-141191541	chr5:141190983-141191040	PCDHB9	6.17235	1.60652	0.000122009	0.122733
chr14	79807047	79807117	71	chr14:78170373-79868290	chr14:79807047-79807117	NRXN3	5.51321	1.4388	0.000127206	0.122733
chr2	76917857	76917919	63	chr2:76747719-77593319	chr2:76917857-76917919	LRRTM4	5.91555	1.54679	0.00013109	0.122733
chr12	125589623	125589641	19	chr12:125186836-125662377	chr12:125589622-125589739	TMEM132B	3.30305	0.864218	0.000132366	0.122733
chr4	108627712	108627716	5	chr4:108620566-108630412	chr4:108627506-108627794	RPL34	4.19159	1.09846	0.000135699	0.122733
chr1	207768991	207769005	15	chr1:207752054-207795513	chr1:207768991-207769240	CD46	4.65492	1.2227	0.000140621	0.122733
chr12	125588580	125588608	29	chr12:125186836-125662377	chr12:125588580-125588608	TMEM132B	5.61053	1.47838	0.000147618	0.122733
chr7	146170766	146170773	8	chr7:146116002-148420998	chr7:146170754-146171002	CNTNAP2	3.90448	1.03008	0.000150372	0.122733
chr2	50911152	50911172	21	chr2:49918503-51225575	chr2:50910927-50911177	NRXN1	3.54238	0.936825	0.000156038	0.122733
chr15	24985575	24985588	14	chr15:24955034-25000276	chr15:24985444-24985588	AC124312.1	-10.1903	2.70191	0.000162267	0.122733
chr2	77434909	77434929	21	chr2:76747719-77593319	chr2:77434909-77434994	LRRTM4	6.0288	1.60201	0.000167699	0.122733
chr4	91328423	91328458	36	chr4:90127535-91601913	chr4:91328423-91328458	CCSER1	4.50032	1.19946	0.000175449	0.122733
chr2	50911116	50911121	6	chr2:49918503-51225575	chr2:50910927-50911177	NRXN1	3.83433	1.02231	0.000176369	0.122733
chr7	137383184	137383192	9	chr7:137381037-137847092	chr7:137383184-137383232	DGKI	5.50535	1.46821	0.000177048	0.122733
chr1	155881785	155881854	70	chr1:155859567-155885199	chr1:155881785-155881854	SYT11	-10.1637	2.71099	0.000177483	0.122733
chr12	62517430	62517507	78	chr12:62466817-62600476	chr12:62517430-62517507	MON2	6.59421	1.76203	0.000182279	0.122733
chr11	134401505	134401541	37	chr11:134378504-134412242	chr11:134401466-134401541	B3GAT1	7.65782	2.04678	0.000182995	0.122733
chr14	79110810	79110871	62	chr14:78170373-79868290	chr14:79110798-79110939	NRXN3	5.87333	1.57036	0.000183932	0.122733
chr8	135532962	135532970	9	chr8:135457456-135656722	chr8:135532905-135533067	KHDRBS3	3.83991	1.02831	0.000188326	0.122733
chr4	148400616	148400702	87	chr4:148078762-148444698	chr4:148400616-148400702	NR3C2	5.36116	1.43685	0.000190574	0.122733
chr14	41686848	41686890	43	chr14:41607570-41904549	chr14:41686715-41686890	LRFN5	7.25879	1.94964	0.000196754	0.122733
chr8	104166900	104167035	136	chr8:103500696-104256094	chr8:104166900-104167048	RIMS2	3.97538	1.06833	0.000198355	0.122733
chr4	113298033	113298043	11	chr4:112818032-113384221	chr4:113298033-113298043	ANK2	7.24962	1.94907	0.000199598	0.122733
chr17	42981064	42981073	10	chr17:42980565-42993690	chr17:42981054-42981073	RUNDC1	3.43397	0.923264	0.000199714	0.122733
chr5	81416994	81417044	51	chr5:81413021-81751797	chr5:81416994-81417137	SSBP2	7.00369	1.8874	0.00020663	0.122733
chr8	13024242	13024254	13	chr8:12945642-13031503	chr8:13024242-13024334	TRMT9B	1.75608	0.473473	0.000208138	0.122733
chrX	101009669	101009685	17	chrX:101009346-101052116	chrX:101009637-101009685	TRMT2B	3.11071	0.838934	0.000208962	0.122733
chr5	87382048	87382062	15	chr5:87267883-87391931;chr5:87318416-87412930	chr5:87381938-87382092;chr5:87381938-87382092	RASA1;CCNH	4.85022	1.3085	0.000209977	0.122733
chr12	98934363	98934449	87	chr12:98726457-99984654	chr12:98934363-98934449	ANKS1B	10.4513	2.83838	0.000231301	0.129989
chr3	179371415	179371480	66	chr3:179347709-179394936	chr3:179371390-179371480	MFN1	3.01757	0.819787	0.00023239	0.129989
chr15	34144809	34144813	5	chr15:34140674-34210096	chr15:34144599-34144858	KATNBL1	1.80038	0.489586	0.000235675	0.129989
chr10	115315739	115315751	13	chr10:115093365-115948999	chr10:115315739-115315751	ATRNL1	1.85563	0.505179	0.000239514	0.129989
chr3	62428858	62428982	125	chr3:62398346-62875416	chr3:62428858-62428982	CADPS	5.30627	1.44505	0.00024062	0.129989
chr19	12804840	12804883	44	chr19:12763003-12872740;chr19:12802031-12813581	chr19:12804818-12804919;chr19:12804818-12804919	HOOK2;THSD8	6.61015	1.80504	0.000250198	0.132211
chr11	93735426	93735478	53	chr11:93729948-93784391	chr11:93735426-93735663	TAF1D	2.86397	0.783151	0.000255197	0.132211
chr12	98935332	98935360	29	chr12:98726457-99984654	chr12:98935332-98935360	ANKS1B	8.51384	2.32963	0.000257602	0.132211
chr6	158973371	158973483	113	chr6:158972871-159000202	chr6:158973348-158973483	RSPH3	5.23868	1.43422	0.000259565	0.132211
chr4	21908698	21908708	11	chr4:20728606-21948772	chr4:21908610-21908774	KCNIP4	2.66611	0.731085	0.000265547	0.133353
chr1	233057607	233057724	118	chr1:232983435-233295725	chr1:233057607-233057832	PCNX2	8.42192	2.31625	0.000276888	0.137117
chr2	172987155	172987284	130	chr2:172735274-173052893	chr2:172987057-172987284	RAPGEF4	2.88311	0.793719	0.000280786	0.137143
chr20	2486654	2486706	53	chr20:2467212-2508907;chr20:2481817-2524702	chr20:2486654-2486735	AL049650.1;ZNF343	10.3319	2.85288	0.000292817	0.140422
chr19	4654367	4654369	3	chr19:4639516-4655568;chr19:4641374-4670362	chr19:4654367-4654461	TNFAIP8L1;MYDGF	2.56693	0.709658	0.000297884	0.140422
chr1	117502971	117502973	3	chr1:117367449-117528872	chr1:117502971-117502973	MAN1A2	1.66774	0.461226	0.000299314	0.140422
chr5	54096614	54096624	11	chr5:53883942-54310582	chr5:54096614-54096624	ARL15	3.1929	0.88621	0.000314718	0.143885
chr13	66773372	66773385	14	chr13:66302834-67230445	chr13:66773363-66773385	PCDH9	5.36985	1.49074	0.0003156	0.143885
chr1	243769502	243769584	83	chr1:243488233-243851079	chr1:243769406-243769693	AKT3	6.47894	1.80086	0.000321054	0.143885
chr9	19547472	19547541	70	chr9:19507452-19786928	chr9:19547317-19547621	SLC24A2	5.09133	1.41596	0.000323558	0.143885
chr15	91268607	91268612	6	chr15:91099950-91301309	chr15:91268607-91268612	SV2B	2.19768	0.611654	0.000326873	0.143885
chr10	115107120	115107197	78	chr10:115093365-115948999	chr10:115107120-115107516	ATRNL1	5.98678	1.6776	0.000358824	0.149738
chr4	41262212	41262242	31	chr4:41256413-41268455	chr4:41262212-41262335	UCHL1	4.56567	1.28128	0.000366129	0.149738
chr6	158974309	158974333	25	chr6:158972871-159000202	chr6:158974276-158974397	RSPH3	2.0532	0.576841	0.000371724	0.149738
chr7	146151353	146151374	22	chr7:146116002-148420998	chr7:146151353-146151374	CNTNAP2	6.46277	1.81694	0.000375195	0.149738
chr5	147770339	147770370	32	chr5:147585438-147782775	chr5:147770339-147770370	JAKMIP2	4.20867	1.18378	0.000377561	0.149738
chr8	4960194	4960291	98	chr8:2935353-4994972	chr8:4960194-4960291	CSMD1	1.64542	0.462985	0.000379497	0.149738
chr3	173840537	173840562	26	chr3:173396284-174286644	chr3:173840146-173840654	NLGN1	2.72486	0.767375	0.000383929	0.149738
chr11	134072695	134072709	15	chr11:134069071-134152001	chr11:134072674-134072830	JAM3	6.34879	1.78986	0.000389519	0.149738
chr8	19841701	19841805	105	chr8:19817391-19852083	chr8:19841680-19841823	INTS10	6.26833	1.76952	0.000396506	0.149738
chr6	68763252	68763273	22	chr6:68635282-69389506	chr6:68763110-68763352	ADGRB3	4.97903	1.40613	0.000398713	0.149738
chr6	109464792	109464806	15	chr6:109444062-109465968;chr6:109462594-109483219	chr6:109464684-109464806	MICAL1;ZBTB24	4.29919	1.21422	0.000399056	0.149738
chr15	32772260	32772273	14	chr15:32765544-33194714	chr15:32772260-32772273	FMN1	1.6388	0.46302	0.000401089	0.149738
chr2	20271386	20271428	43	chr2:20248691-20352234	chr2:20271386-20271603	PUM2	3.40261	0.961753	0.000403281	0.149738
chr8	84431817	84431846	30	chr8:84182787-84921844	chr8:84431817-84431846	RALYL	7.69676	2.17602	0.000404575	0.149738
chr10	115107300	115107344	45	chr10:115093365-115948999	chr10:115107120-115107516	ATRNL1	4.09249	1.159	0.000413912	0.149738
chr2	175926453	175926455	3	chr2:175923882-176002839	chr2:175926343-175926522	LNPK	2.24675	0.636621	0.000416858	0.149738
chr16	7066636	7066691	56	chr16:5239802-7713340	chr16:7066606-7066691	RBFOX1	1.46029	0.414783	0.000430559	0.149738
chr11	93734920	93734932	13	chr11:93729948-93784391	chr11:93734902-93735049	TAF1D	3.87562	1.10178	0.000435447	0.149738
chr7	95812019	95812044	26	chr7:95772506-96110322	chr7:95812019-95812044	DYNC1I1	1.5655	0.445709	0.000444121	0.149738
chr4	21778501	21778508	8	chr4:20728606-21948772	chr4:21778205-21778518	KCNIP4	3.76192	1.07113	0.000444554	0.149738
chr1	243567608	243567615	8	chr1:243488233-243851079	chr1:243567464-243567615	AKT3	3.17137	0.903149	0.000445662	0.149738
chr4	21486978	21486980	3	chr4:20728606-21948772	chr4:21486845-21487082	KCNIP4	3.30304	0.941233	0.000449342	0.149738
chr4	21037327	21037450	124	chr4:20728606-21948772	chr4:21037327-21037450	KCNIP4	6.24512	1.78005	0.000450832	0.149738
chr6	12939355	12939380	26	chr6:12716554-13287843	chr6:12939321-12939401	PHACTR1	4.18592	1.19334	0.00045194	0.149738
chr3	197124043	197124149	107	chr3:197042560-197299330	chr3:197123981-197124149	DLG1	5.27418	1.5045	0.00045557	0.149738
chr13	32525622	32525627	6	chr13:32432417-32538885	chr13:32525553-32525669	N4BP2L2	3.88893	1.11045	0.000461548	0.149738
chr12	13547961	13547981	21	chr12:13437942-13982002	chr12:13547951-13547983	GRIN2B	3.90459	1.11533	0.000463793	0.149738
chr10	81945733	81945815	83	chr10:81875194-82987179	chr10:81945689-81945821	NRG3	4.77257	1.36373	0.000465876	0.149738
chrX	12328189	12328192	4	chrX:11822423-12724523	chrX:12328087-12328242	FRMPD4	3.8226	1.09251	0.000467157	0.149738
chr12	19199872	19199900	29	chr12:19129752-19376400	chr12:19199830-19199900	PLEKHA5	8.45552	2.41662	0.000467183	0.149738
chr19	1194302	1194308	7	chr19:1177558-1228431	chr19:1194294-1194385	STK11	7.20586	2.06053	0.000470358	0.149738
chrX	123466293	123466373	81	chrX:123184153-123490915	chrX:123466284-123466373	GRIA3	6.06765	1.73797	0.000480824	0.151097
chr13	79331119	79331192	74	chr13:79311824-79406477	chr13:79331085-79331220	RBM26	5.62344	1.61363	0.000492198	0.151097
chr6	99422004	99422046	43	chr6:99398050-99425331	chr6:99421913-99422139	PNISR	4.69372	1.34728	0.000494252	0.151097
chr12	75111175	75111187	13	chr12:75040077-75209839	chr12:75111089-75111316	KCNC2	5.76211	1.65467	0.000497077	0.151097
chr5	45256261	45256310	50	chr5:45254948-45696498	chr5:45256261-45256334	HCN1	5.83843	1.67776	0.000501631	0.151097
chr3	52414951	52414983	33	chr3:52410660-52423641	chr3:52414872-52415031	PHF7	2.48631	0.715342	0.000509528	0.151097
chr7	105144459	105144472	14	chr7:105110704-105399308	chr7:105144303-105144522	SRPK2	3.17559	0.915698	0.000524454	0.151097
chr4	155345449	155345465	17	chr4:155342658-155376970	chr4:155345444-155345465	MAP9	6.50557	1.87654	0.000526716	0.151097
chr6	69125458	69125561	104	chr6:68635282-69389506	chr6:69125458-69125674	ADGRB3	7.48818	2.16002	0.00052686	0.151097
chr4	21174683	21174748	66	chr4:20728606-21948772	chr4:21174637-21174916	KCNIP4	4.0676	1.17363	0.000528584	0.151097
chr19	38628648	38628654	7	chr19:38619082-38636955	chr19:38628551-38628854	EIF3K	4.56907	1.31846	0.000529332	0.151097
chr3	27431300	27431302	3	chr3:27372721-27484420	chr3:27431300-27431302	SLC4A7	2.08497	0.60196	0.000532936	0.151097
chr6	12939336	12939348	13	chr6:12716554-13287843	chr6:12939321-12939401	PHACTR1	6.47267	1.86941	0.000535369	0.151097
chr5	147778166	147778233	68	chr5:147585438-147782775	chr5:147778166-147778233	JAKMIP2	3.87271	1.11911	0.000539116	0.151097
chr14	79821418	79821502	85	chr14:78170373-79868290	chr14:79821418-79821502	NRXN3	1.28535	0.371725	0.000544593	0.151097
chr2	55296912	55296978	67	chr2:55287842-55419895	chr2:55296912-55297167	CCDC88A	4.89791	1.41664	0.000545375	0.151097
chr10	60045797	60045805	9	chr10:60026298-60733490	chr10:60045761-60045805	ANK3	4.28375	1.23997	0.00055087	0.151097
chr14	41834736	41834804	69	chr14:41607570-41904549	chr14:41834736-41834820	LRFN5	6.67726	1.93292	0.000551327	0.151097
chr7	95826090	95826140	51	chr7:95772506-96110322	chr7:95826090-95826140	DYNC1I1	6.34259	1.83796	0.000558753	0.151097
chr1	241211022	241211041	20	chr1:240775514-241357230	chr1:241211022-241211041	RGS7	5.22908	1.51542	0.000559384	0.151097
chr14	60946708	60946779	72	chr14:60734742-60969965	chr14:60946708-60946779	MNAT1	11.8003	3.42191	0.000563796	0.151144
chr1	151447325	151447328	4	chr1:151402724-151459494	chr1:151447127-151447371	POGZ	3.5714	1.03697	0.00057298	0.15246
chr2	114957233	114957245	13	chr2:114442299-115845780	chr2:114957233-114957245	DPP10	7.24493	2.10596	0.000581293	0.152736
chr12	76076814	76076902	89	chr12:76036585-76084735	chr12:76076814-76076916	NAP1L1	3.56827	1.03789	0.000586	0.152736
chrX	12169466	12169522	57	chrX:11822423-12724523	chrX:12169466-12169542	FRMPD4	2.77815	0.808162	0.000586869	0.152736
chr15	89108465	89108498	34	chr15:89087459-89202355	chr15:89108465-89108498	ABHD2	4.80873	1.39972	0.000591444	0.152811
chr6	71966649	71966743	95	chr6:71886703-72403143	chr6:71966649-71966743	RIMS1	4.66804	1.36077	0.000602606	0.154575
chr9	10307587	10307656	70	chr9:8314246-10612723	chr9:10307587-10307808	PTPRD	5.82774	1.70362	0.000624392	0.156573
chr6	107516237	107516283	47	chr6:107490106-107661306	chr6:107516237-107516283	SOBP	11.1619	3.26801	0.000636653	0.156573
chr3	33618220	33618227	8	chr3:33496245-33718356	chr3:33617934-33618227	CLASP2	3.83603	1.12337	0.000638358	0.156573
chr3	85414031	85414049	19	chr3:84958981-86074429	chr3:85413939-85414115	CADM2	4.6699	1.37072	0.000657074	0.156573
chr14	20450992	20451005	14	chr14:20446401-20455089	chr14:20450843-20451125	OSGEP	2.03562	0.597597	0.000658399	0.156573
chr3	23249744	23249773	30	chr3:23203020-23591794	chr3:23249667-23249773	UBE2E2	3.04931	0.895515	0.000661418	0.156573
chr12	98984989	98985003	15	chr12:98726457-99984654	chr12:98984753-98985003	ANKS1B	3.95177	1.16133	0.00066701	0.156573
chr6	101926678	101926768	91	chr6:101181257-102070083	chr6:101926678-101926768	GRIK2	3.36572	0.989209	0.000667883	0.156573
chr11	77023907	77023911	5	chr11:76860867-77026797	chr11:77023801-77023923	ACER3	2.83704	0.833866	0.000668283	0.156573
chr3	180005285	180005399	115	chr3:179794958-180037053	chr3:180005285-180005399	PEX5L	4.46694	1.31344	0.000671518	0.156573
chr12	122513924	122514024	101	chr12:122503454-122527000	chr12:122513876-122514024	RSRC2	3.78301	1.11237	0.000671716	0.156573
chr5	144351580	144351593	14	chr5:144170873-144485686	chr5:144351445-144351806	KCTD16	8.69014	2.55692	0.000677129	0.156573
chr15	44086595	44086645	51	chr15:43870761-44195271	chr15:44086592-44086645	FRMD5	6.55031	1.92804	0.000680312	0.156573
chr3	63828397	63828411	15	chr3:63819299-63848636	chr3:63828392-63828581	C3orf49	4.83919	1.42561	0.000687612	0.156573
chr10	101017499	101017560	62	chr10:101007679-101032295	chr10:101017445-101017590	PDZD7	9.00123	2.65205	0.000688633	0.156573
chr5	80480793	80480799	7	chr5:80408013-80483379	chr5:80480663-80480893	ZFYVE16	2.4823	0.731817	0.000693936	0.156573
chr14	79192973	79193043	71	chr14:78170373-79868290	chr14:79192768-79193043	NRXN3	4.59051	1.3541	0.000698699	0.156573
chr17	54959378	54959402	25	chr17:54899387-54961956;chr17:54951902-54968703	chr17:54959348-54959468;chr17:54959348-54959468	TOM1L1;COX11	4.31064	1.27227	0.000703677	0.156573
chr11	47481265	47481292	28	chr11:47465933-47565569	chr11:47481248-47481411	CELF1	6.10038	1.80137	0.000707833	0.156573
chr3	121223364	121223370	7	chr3:120908072-121424761	chr3:121223364-121223370	STXBP5L	7.22157	2.13287	0.000709586	0.156573
chr11	84857971	84858017	47	chr11:83455012-85627922	chr11:84857971-84858017	DLG2	12.1817	3.59806	0.000710121	0.156573
chr10	63517930	63518019	90	chr10:63167221-63521850	chr10:63517930-63518035	JMJD1C	11.8973	3.51579	0.000714475	0.156573
chr8	19841680	19841691	12	chr8:19817391-19852083	chr8:19841680-19841823	INTS10	2.46761	0.729305	0.000715668	0.156573
chr1	240398238	240398278	41	chr1:240014348-240475187	chr1:240398238-240398278	FMN2	5.75772	1.70206	0.000717543	0.156573
chr10	115620214	115620261	48	chr10:115093365-115948999	chr10:115620214-115620261	ATRNL1	6.01502	1.77929	0.000723373	0.156573
chr10	76944768	76944772	5	chr10:76869601-77638369	chr10:76944768-76944772	KCNMA1	1.79616	0.531395	0.000724629	0.156573
chr16	7247974	7247995	22	chr16:5239802-7713340	chr16:7247919-7248038	RBFOX1	6.78362	2.00791	0.000728959	0.156573
chr22	25724961	25725008	48	chr22:25564675-25729294	chr22:25724884-25725042	GRK3	2.43434	0.721989	0.000747023	0.158605
chr5	24557104	24557119	16	chr5:24487100-24644978	chr5:24557104-24557119	CDH10	2.1031	0.624046	0.000751403	0.158605
chr8	84293793	84293806	14	chr8:84182787-84921844	chr8:84293793-84293952	RALYL	5.09988	1.51333	0.000751767	0.158605
chr7	79348350	79348438	89	chr7:78017055-79453667	chr7:79348350-79348438	MAGI2	1.76544	0.524839	0.000768833	0.161251
chr3	33541135	33541166	32	chr3:33496245-33718356	chr3:33541086-33541281	CLASP2	5.5253	1.6439	0.000776359	0.161878
chr11	83503117	83503148	32	chr11:83455012-85627922	chr11:83502981-83503306	DLG2	2.56771	0.765851	0.000800126	0.165268
chr2	54979330	54979347	18	chr2:54972187-55112621	chr2:54979266-54979347	RTN4	5.14221	1.53401	0.00080189	0.165268
chr6	72729979	72729990	12	chr6:72621792-73198851	chr6:72729883-72730122	KCNQ5	4.63654	1.38434	0.00081023	0.165789
chr2	141730062	141730075	14	chr2:140231423-142131016	chr2:141730062-141730075	LRP1B	8.27229	2.47087	0.000814178	0.165789
chr16	7065256	7065333	78	chr16:5239802-7713340	chr16:7065256-7065333	RBFOX1	1.49618	0.447696	0.000831904	0.165789
chr12	125590131	125590201	71	chr12:125186836-125662377	chr12:125590131-125590229	TMEM132B	4.4071	1.31893	0.000833492	0.165789
chr14	52616423	52616559	137	chr14:52552836-52637713	chr14:52616333-52616559	GPR137C	4.46977	1.33811	0.000836694	0.165789
chr14	21246040	21246069	30	chr14:21209136-21269494	chr14:21245887-21246119	HNRNPC	3.83151	1.14728	0.000838797	0.165789
chr18	3998439	3998514	76	chr18:3496032-4455307	chr18:3998439-3998514	DLGAP1	1.32035	0.395403	0.000840041	0.165789
chr5	139303587	139303670	84	chr5:139273752-139331671;chr5:139293674-139331677	chr5:139303523-139303670	MATR3;MATR3	3.65451	1.09458	0.000841616	0.165789
chr11	17377223	17377276	54	chr11:17351800-17377341	chr11:17377223-17377322	NCR3LG1	9.8257	2.94601	0.000852216	0.166955
chr3	174040551	174040586	36	chr3:173396284-174286644	chr3:174040551-174040586	NLGN1	6.61609	1.98951	0.00088265	0.171972
chr5	140500026	140500089	64	chr5:140401814-140539856;chr5:140401908-140549569	chr5:140500026-140500089	ANKHD1;ANKHD1-EIF4EBP3	3.55441	1.06943	0.000888444	0.17216
chr14	79181350	79181389	40	chr14:78170373-79868290	chr14:79181306-79181389	NRXN3	5.13429	1.54551	0.000893532	0.17221
chr5	95923119	95923125	7	chr5:95885098-95961851	chr5:95923119-95923150	ELL2	5.48162	1.65381	0.0009179	0.175955
chr8	84432148	84432288	141	chr8:84182787-84921844	chr8:84432148-84432288	RALYL	3.9277	1.1876	0.000942147	0.179638
chr16	6455632	6455664	33	chr16:5239802-7713340	chr16:6455632-6455664	RBFOX1	1.40705	0.425684	0.00094846	0.179879
chr3	174045427	174045443	17	chr3:173396284-174286644	chr3:174045135-174045443	NLGN1	4.58407	1.38755	0.000954116	0.179995
chr12	62492949	62492965	17	chr12:62466817-62600476	chr12:62492900-62492979	MON2	3.63691	1.10327	0.000979066	0.182929
chr9	10483833	10483883	51	chr9:8314246-10612723	chr9:10483833-10483883	PTPRD	5.9194	1.79613	0.000982005	0.182929
chr13	66986226	66986356	131	chr13:66302834-67230445	chr13:66986226-66986356	PCDH9	5.35465	1.6252	0.000985059	0.182929
chr7	92492326	92492334	9	chr7:92487020-92528520	chr7:92492197-92492334	PEX1	3.75666	1.142	0.0010035	0.183026
chr6	88163123	88163194	72	chr6:88139864-88166359	chr6:88163123-88163194	CNR1	6.9892	2.12476	0.00100401	0.183026
chr4	148438	148515	78	chr4:124501-202303	chr4:148394-148530	ZNF718	11.297	3.4349	0.00100587	0.183026
chr7	108165096	108165118	23	chr7:108147623-108456717	chr7:108165013-108165118	NRCAM	2.96226	0.901199	0.00101252	0.183026
chr10	115209392	115209405	14	chr10:115093365-115948999	chr10:115209392-115209405	ATRNL1	6.34406	1.93019	0.0010135	0.183026
chr2	152343970	152344005	36	chr2:152335174-152649826	chr2:152343875-152344132	FMNL2	4.92339	1.49871	0.00101954	0.183026
chr13	67153340	67153425	86	chr13:66302834-67230445	chr13:67153193-67153444	PCDH9	3.98067	1.21194	0.00102152	0.183026
chr5	59552156	59552183	28	chr5:58969038-60522120	chr5:59552095-59552183	PDE4D	5.76311	1.75627	0.00103276	0.184115
chr12	2181486	2181532	47	chr12:1970786-2697950	chr12:2181458-2181604	CACNA1C	3.26981	0.997885	0.00105012	0.186279
chr12	40901471	40901523	53	chr12:40692439-41072415	chr12:40901471-40901523	CNTN1	6.1643	1.8828	0.00106034	0.186666
chr11	129215635	129215668	34	chr11:128965060-129279324	chr11:129215635-129215668	ARHGAP32	2.53026	0.77313	0.00106505	0.186666
chr3	173878977	173878983	7	chr3:173396284-174286644	chr3:173878958-173879215	NLGN1	3.64398	1.11372	0.00106826	0.186666
chr4	55413079	55413109	31	chr4:55395957-55453397	chr4:55412991-55413169	TMEM165	4.37223	1.33714	0.00107609	0.186666
chr4	21014822	21014870	49	chr4:20728606-21948772	chr4:21014822-21014870	KCNIP4	4.98121	1.52367	0.00107848	0.186666
chr11	83499923	83499930	8	chr11:83455012-85627922	chr11:83499923-83500305	DLG2	2.69999	0.8269	0.00109389	0.188418
chr3	37258562	37258575	14	chr3:37243177-37366751	chr3:37258485-37258602	GOLGA4	5.27573	1.61887	0.00111843	0.189892
chr8	135533036	135533052	17	chr8:135457456-135656722	chr8:135532905-135533067	KHDRBS3	3.34108	1.02561	0.00112342	0.189892
chr3	101766954	101766956	3	chr3:101724593-101770562	chr3:101766954-101766956	CEP97	3.80791	1.16912	0.00112563	0.189892
chr9	2798457	2798463	7	chr9:2720469-2844095	chr9:2798457-2798463	PUM3	3.4252	1.05183	0.00112823	0.189892
chr13	30457256	30457284	29	chr13:30456704-30617597	chr13:30457256-30457284	HMGB1	9.18122	2.82203	0.00114028	0.189892
chr1	72178660	72178667	8	chr1:71395943-72282539	chr1:72178660-72178667	NEGR1	4.72655	1.45341	0.00114579	0.189892
chr1	8412930	8412961	32	chr1:8352397-8848921	chr1:8412930-8412971	RERE	5.41106	1.66391	0.00114593	0.189892
chr2	141400019	141400048	30	chr2:140231423-142131016	chr2:141400019-141400048	LRP1B	7.35315	2.26254	0.00115422	0.189892
chr16	76554971	76554978	8	chr16:76277278-76560757;chr16:76277288-76819624	chr16:76554969-76555093	CNTNAP4;AC106741.1	3.21455	0.989127	0.00115452	0.189892
chr8	84293836	84293856	21	chr8:84182787-84921844	chr8:84293793-84293952	RALYL	3.08665	0.950203	0.00116054	0.189892
chr8	13006808	13006830	23	chr8:12945642-13031503	chr8:13006667-13006952	TRMT9B	3.77912	1.16342	0.00116103	0.189892
chr8	4964344	4964419	76	chr8:2935353-4994972	chr8:4964239-4964462	CSMD1	3.16742	0.975834	0.00117096	0.190641
chr6	68673135	68673179	45	chr6:68635282-69389506	chr6:68673109-68673339	ADGRB3	6.56059	2.02319	0.00118403	0.191894
chr17	40283436	40283468	33	chr17:40219304-40284136	chr17:40283344-40283530	WIPF2	2.29033	0.706641	0.00119047	0.192064
chr9	128230550	128230576	27	chr9:128191655-128255248	chr9:128230494-128230732	DNM1	4.43136	1.36961	0.00121436	0.194514
chr15	24983294	24983313	20	chr15:24955034-25000276	chr15:24983136-24983313	AC124312.1	11.4304	3.53338	0.00121657	0.194514
chr1	61192513	61192535	23	chr1:60865259-61462788	chr1:61192424-61192653	NFIA	2.1435	0.663236	0.00122975	0.195257
chr2	76922510	76922526	17	chr2:76747719-77593319	chr2:76922510-76922526	LRRTM4	3.46735	1.07304	0.00123216	0.195257
chr8	90921219	90921239	21	chr8:90791741-90959393	chr8:90921040-90921289	NECAB1	1.7825	0.552072	0.00124337	0.196161
chr4	157220643	157220656	14	chr4:157204182-157366075	chr4:157220643-157220673	GRIA2	3.17422	0.984525	0.00126362	0.198477
chr20	13819495	13819511	17	chr20:13785007-13821580	chr20:13819495-13819511	NDUFAF5	4.40448	1.36724	0.00127543	0.198781
chr4	36099189	36099259	71	chr4:35948221-36244514	chr4:36099189-36099288	ARAP2	8.18336	2.54068	0.00127773	0.198781
chr4	113297834	113297849	16	chr4:112818032-113384221	chr4:113297816-113297971	ANK2	6.41882	1.99396	0.00128578	0.198781
chr13	66580633	66580707	75	chr13:66302834-67230445	chr13:66580633-66580707	PCDH9	4.9301	1.53279	0.00129798	0.198781
chr4	21192793	21192821	29	chr4:20728606-21948772	chr4:21192793-21192868	KCNIP4	4.16854	1.29642	0.00130252	0.198781
chr6	62281365	62281437	73	chr6:61679961-62286225	chr6:62281365-62281437	KHDRBS2	3.99155	1.24217	0.00131187	0.198781
chr16	7402162	7402242	81	chr16:5239802-7713340	chr16:7402162-7402242	RBFOX1	1.3421	0.417684	0.00131265	0.198781
chr12	866958	866965	8	chr12:752579-911452	chr12:866852-867108	WNK1	4.80714	1.49637	0.00131573	0.198781
chr13	66485885	66485891	7	chr13:66302834-67230445	chr13:66485771-66486001	PCDH9	2.57174	0.800776	0.00132016	0.198781
chr16	6828371	6828377	7	chr16:5239802-7713340	chr16:6828248-6828479	RBFOX1	5.94467	1.8516	0.00132475	0.198781
chr11	43424141	43424234	94	chr11:43358920-43494933	chr11:43424141-43424258	TTC17	7.27951	2.26769	0.00132688	0.198781
chr2	77372139	77372144	6	chr2:76747719-77593319	chr2:77372139-77372144	LRRTM4	4.06431	1.26831	0.00135294	0.201837
chr12	59784250	59784347	98	chr12:59596029-59789855	chr12:59784250-59784347	SLC16A7	4.21479	1.31793	0.0013837	0.204503
chr3	42536811	42536843	33	chr3:42489299-42537573	chr3:42536811-42536843	VIPR1	1.45451	0.454881	0.00138592	0.204503
chr16	7132847	7132853	7	chr16:5239802-7713340	chr16:7132789-7132858	RBFOX1	5.04132	1.57765	0.0013961	0.204503
chr10	115455360	115455497	138	chr10:115093365-115948999	chr10:115455360-115455497	ATRNL1	4.98739	1.56106	0.00139889	0.204503
chr7	122367607	122367681	75	chr7:122318411-122886759	chr7:122367607-122367681	CADPS2	7.23246	2.26385	0.00139949	0.204503
chr19	52315909	52315934	26	chr19:52297169-52325922	chr19:52315909-52315934	ZNF480	3.76149	1.17835	0.00141212	0.204554
chr7	146534616	146534658	43	chr7:146116002-148420998	chr7:146534616-146534658	CNTNAP2	1.96003	0.614323	0.00142002	0.204554
chr2	50451076	50451105	30	chr2:49918503-51225575	chr2:50451043-50451165	NRXN1	3.5377	1.10925	0.00142636	0.204554
chr20	59652362	59652365	4	chr20:59577509-59847711	chr20:59652362-59652478	PHACTR3	4.68153	1.46815	0.00142903	0.204554
chr17	28048461	28048526	66	chr17:28041737-28196381	chr17:28048441-28048528	NLK	3.4937	1.09634	0.00143911	0.204554
chr14	20271685	20271814	130	chr14:20256558-20305960	chr14:20271685-20271814	TTC5	2.94221	0.923338	0.0014401	0.204554
chr10	18507639	18507654	16	chr10:18140424-18543557	chr10:18507639-18507654	CACNB2	5.26981	1.65431	0.00144505	0.204554
chr8	11180660	11180675	16	chr8:10896045-11201833	chr8:11180660-11180675	XKR6	6.96628	2.18697	0.00144573	0.204554
chr12	79181026	79181093	68	chr12:78863993-79452008	chr12:79180999-79181096	SYT1	2.67561	0.840636	0.00145835	0.205524
chr12	62574938	62574962	25	chr12:62466817-62600476	chr12:62574890-62575110	MON2	3.44115	1.08191	0.00146965	0.2063
chr2	20292430	20292527	98	chr2:20248691-20352234	chr2:20292430-20292589	PUM2	5.32707	1.67749	0.00149522	0.209067
chr3	33550147	33550211	65	chr3:33496245-33718356	chr3:33550125-33550369	CLASP2	3.44133	1.0845	0.00150775	0.209807
chr17	17859689	17859698	10	chr17:17843511-17972422	chr17:17859608-17859879	TOM1L2	3.51674	1.10857	0.00151228	0.209807
chr10	82183514	82183580	67	chr10:81875194-82987179	chr10:82183498-82183586	NRG3	4.90943	1.54818	0.00151864	0.209873
chr7	139368591	139368618	28	chr7:139340359-139423457;chr7:139341360-139422599	chr7:139368483-139368754	LUC7L2;FMC1-LUC7L2	3.80954	1.20205	0.00152859	0.210432
chr6	52991885	52991925	41	chr6:52977948-52995304	chr6:52991825-52992034	GSTA4	3.60425	1.13788	0.0015375	0.210845
chr16	6881594	6881711	118	chr16:5239802-7713340	chr16:6881594-6881711	RBFOX1	1.90594	0.602331	0.00155475	0.211861
chr13	102269783	102269787	5	chr13:101710804-102402457	chr13:102269748-102269875	FGF14	1.78109	0.563264	0.00156644	0.211861
chr4	157336984	157336986	3	chr4:157204182-157366075	chr4:157336977-157336986	GRIA2	2.71257	0.858226	0.00157407	0.211861
chr17	57972462	57972468	7	chr17:57971547-57988259	chr17:57972462-57972468	VEZF1	5.12791	1.62287	0.00157885	0.211861
chr12	62517976	62518037	62	chr12:62466817-62600476	chr12:62517976-62518279	MON2	3.89396	1.23281	0.00158525	0.211861
chr5	17276835	17276839	5	chr5:17065598-17276843	chr5:17276835-17276839	BASP1	1.91499	0.606383	0.00158827	0.211861
chr10	67046690	67046701	12	chr10:65912523-67696195;chr10:66926036-67101551	chr10:67046467-67046765;chr10:67046467-67046765	CTNNA3;LRRTM3	6.97791	2.21026	0.00159374	0.211861
chr8	104164596	104164626	31	chr8:103500696-104256094	chr8:104164530-104164718	RIMS2	5.54328	1.75617	0.00159699	0.211861
chr10	103555397	103555411	15	chr10:103493979-103592552	chr10:103555397-103555411	NEURL1	9.87904	3.13004	0.00159839	0.211861
chr12	98914355	98914412	58	chr12:98726457-99984654	chr12:98914355-98914412	ANKS1B	7.49233	2.37629	0.00161627	0.212432
chr10	115627546	115627549	4	chr10:115093365-115948999	chr10:115627396-115627567	ATRNL1	4.32238	1.37141	0.00162272	0.212432
chr4	86327108	86327145	38	chr4:85990007-86594625	chr4:86327033-86327151	MAPK10	6.89487	2.18799	0.0016258	0.212432
chr3	183026455	183026468	14	chr3:183015218-183116075	chr3:183026455-183026672	MCCC1	3.65498	1.1599	0.00162653	0.212432
chr5	157758286	157758294	9	chr5:157743712-157760709	chr5:157758110-157758380	LSM11	3.941	1.25186	0.00164328	0.213836
chr5	161523696	161523724	29	chr5:161288429-161549044	chr5:161523568-161523759	GABRB2	2.56869	0.816762	0.00166107	0.214421
chr10	106593017	106593031	15	chr10:106573663-107164534	chr10:106593017-106593031	SORCS1	5.44251	1.73199	0.00167603	0.214421
chr6	109074118	109074187	70	chr6:108986437-109094819	chr6:109074118-109074187	SESN1	2.79831	0.891135	0.00168853	0.214421
chr11	116862974	116863022	49	chr11:116843402-117098437	chr11:116862878-116863022	SIK3	5.19901	1.65605	0.00169292	0.214421
chr1	44449478	44449588	111	chr1:44405194-44651724	chr1:44449478-44449657	RNF220	4.71697	1.50266	0.00169477	0.214421
chr2	97125292	97125324	33	chr2:97113153-97264521	chr2:97125292-97125324	ANKRD36	6.708	2.13713	0.00169643	0.214421
chr5	146956923	146956936	14	chr5:146581146-147084784	chr5:146956923-146956962	PPP2R2B	9.83917	3.13586	0.00170317	0.214421
chr16	7710164	7710195	32	chr16:5239802-7713340	chr16:7710164-7710195	RBFOX1	1.46506	0.467042	0.00170752	0.214421
chr3	85011776	85011859	84	chr3:84958981-86074429	chr3:85011668-85011859	CADM2	3.47249	1.10716	0.0017104	0.214421
chr5	122031395	122031398	4	chr5:121961975-122075570	chr5:122031395-122031447	SRFBP1	4.88961	1.55934	0.00171446	0.214421
chr15	64119601	64119617	17	chr15:64094123-64146090	chr15:64119601-64119617	SNX1	3.50724	1.11874	0.00171863	0.214421
chr7	79305859	79305869	11	chr7:78017055-79453667	chr7:79305799-79305869	MAGI2	2.87215	0.916225	0.00171994	0.214421
chr1	241230374	241230378	5	chr1:240775514-241357230	chr1:241230325-241230439	RGS7	5.96385	1.90379	0.00173259	0.215179
chr2	20271484	20271489	6	chr2:20248691-20352234	chr2:20271386-20271603	PUM2	3.19444	1.02004	0.00173809	0.215179
chr11	116998282	116998290	9	chr11:116843402-117098437	chr11:116998282-116998290	SIK3	9.38181	2.99785	0.00175098	0.215303
chr6	156979719	156979738	20	chr6:156776020-157210779	chr6:156979627-156979767	ARID1B	3.8107	1.21768	0.00175117	0.215303
chr15	60422221	60422303	83	chr15:60419609-60479160	chr15:60422185-60422383	ICE2	4.57068	1.4639	0.00179462	0.216974
chr16	7338427	7338465	39	chr16:5239802-7713340	chr16:7338427-7338465	RBFOX1	6.03673	1.93345	0.00179465	0.216974
chr2	197496889	197496910	22	chr2:197486584-197516737	chr2:197496889-197496921	HSPD1	2.31767	0.742364	0.00179622	0.216974
chr2	40178497	40178501	5	chr2:40097270-40611053	chr2:40178497-40178501	SLC8A1	1.46794	0.470203	0.00179675	0.216974
chr12	77632321	77632384	64	chr12:77324641-78213010	chr12:77632321-77632384	NAV3	1.22252	0.391598	0.00179705	0.216974
chr13	77254991	77255010	20	chr13:77044657-77327094	chr13:77254991-77255010	MYCBP2	2.6697	0.855348	0.00180127	0.216974
chr2	50912408	50912416	9	chr2:49918503-51225575	chr2:50912359-50912558	NRXN1	4.17588	1.33903	0.00181723	0.217993
chr3	192311762	192311772	11	chr3:192139395-192767764	chr3:192311762-192311809	FGF12	5.62469	1.80405	0.00182196	0.217993
chr1	193179048	193179055	8	chr1:193121983-193254815;chr1:193178730-193186613	chr1:193179048-193179055;chr1:193179048-193179055	CDC73;B3GALT2	2.67138	0.857161	0.00182984	0.218204
chr7	99568864	99568914	51	chr7:99558406-99576453;chr7:99558695-99607810	chr7:99568818-99569059	ZNF655;AC005020.2	3.81138	1.22388	0.0018446	0.21884
chr3	85169168	85169268	101	chr3:84958981-86074429	chr3:85169168-85169268	CADM2	3.96738	1.27416	0.00184745	0.21884
chr2	115738494	115738543	50	chr2:114442299-115845780	chr2:115738494-115738543	DPP10	3.66571	1.17769	0.00185425	0.218918
chr4	21373149	21373167	19	chr4:20728606-21948772	chr4:21373149-21373301	KCNIP4	4.12859	1.32743	0.00186955	0.219877
chr11	68094308	68094339	32	chr11:68052859-68121444	chr11:68094275-68094539	CHKA	4.32937	1.39323	0.00188717	0.219877
chr19	37633536	37633548	13	chr19:37613749-37692337	chr19:37633334-37633631	ZFP30	3.92968	1.26489	0.00189165	0.219877
chr6	126084775	126084794	20	chr6:125986479-126203817	chr6:126084775-126084794	TRMT11	5.74644	1.85013	0.00189665	0.219877
chr4	448314	448349	36	chr4:425815-499156	chr4:448287-448414	ZNF721	4.36119	1.4043	0.00189894	0.219877
chr8	118296121	118296160	40	chr8:118189455-118622112	chr8:118296098-118296247	SAMD12	3.60398	1.1605	0.00189937	0.219877
chr6	99535301	99535307	7	chr6:99520976-99589899	chr6:99535180-99535438	TSTD3	3.35304	1.08064	0.00191687	0.220693
chr10	11072262	11072265	4	chr10:10798397-11336675	chr10:11072262-11072265	CELF2	2.01491	0.649444	0.0019188	0.220693
chr3	129755868	129755976	109	chr3:129647792-129893606	chr3:129755846-129756012	TMCC1	-16.2479	5.24748	0.00195934	0.224631
chr1	66035550	66035575	26	chr1:65792514-66374579	chr1:66035550-66035575	PDE4B	5.81086	1.87814	0.00197513	0.225715
chr10	101810884	101810887	4	chr10:101784443-101818465	chr10:101810804-101811006	OGA	3.80838	1.23212	0.00199546	0.226838
chr20	8527417	8527524	108	chr20:8077251-8968360	chr20:8527417-8527524	PLCB1	5.72612	1.85431	0.002015	0.226838
chr6	30200225	30200241	17	chr6:30184455-30213427	chr6:30200225-30200241	TRIM26	3.96825	1.28535	0.00201991	0.226838
chr12	93509023	93509027	5	chr12:93467488-93516214	chr12:93508919-93509187	MRPL42	3.53311	1.14444	0.00202053	0.226838
chrX	23703415	23703461	47	chrX:23701055-23766475	chrX:23703415-23703539	ACOT9	4.56344	1.47846	0.00202453	0.226838
chr15	29735417	29735467	51	chr15:29699367-29968865	chr15:29735332-29735565	TJP1	4.78775	1.55298	0.00204959	0.226838
chr3	121136746	121136758	13	chr3:120908072-121424761	chr3:121136579-121136862	STXBP5L	3.48943	1.13188	0.00205013	0.226838
chr1	165908428	165908433	6	chr1:165827614-165911618	chr1:165908428-165908433	UCK2	3.22768	1.04713	0.00205325	0.226838
chr10	59280789	59280797	9	chr10:59246130-59363181	chr10:59280789-59280797	FAM13C	3.7882	1.22934	0.00205973	0.226838
chr5	72905639	72905695	57	chr5:72816312-72916733	chr5:72905639-72905892	TNPO1	4.06867	1.32039	0.00206017	0.226838
chr4	21798348	21798369	22	chr4:20728606-21948772	chr4:21798282-21798467	KCNIP4	3.10044	1.0066	0.00206928	0.226838
chr13	28195221	28195282	62	chr13:28138506-28295335	chr13:28195221-28195282	PAN3	6.13517	1.99247	0.00207574	0.226838
chr8	4934002	4934007	6	chr8:2935353-4994972	chr8:4934002-4934007	CSMD1	1.75028	0.568632	0.00208352	0.226838
chr14	20451574	20451593	20	chr14:20446401-20455089	chr14:20451336-20451593	OSGEP	5.02291	1.63205	0.00208623	0.226838
chr7	146217398	146217448	51	chr7:146116002-148420998	chr7:146217398-146217448	CNTNAP2	4.69536	1.52569	0.00208718	0.226838
chr1	240267306	240267309	4	chr1:240014348-240475187	chr1:240267306-240267312	FMN2	7.55543	2.45614	0.002097	0.226838
chr6	72728492	72728532	41	chr6:72621792-73198851	chr6:72728492-72728532	KCNQ5	2.42554	0.788564	0.00209868	0.226838
chr16	6877713	6877781	69	chr16:5239802-7713340	chr16:6877713-6877781	RBFOX1	1.97692	0.642888	0.00210454	0.226838
chr10	76983507	76983564	58	chr10:76869601-77638369	chr10:76983473-76983741	KCNMA1	4.05578	1.319	0.00210583	0.226838
chr14	79110908	79110939	32	chr14:78170373-79868290	chr14:79110798-79110939	NRXN3	2.74573	0.893428	0.0021174	0.227313
chr8	140671415	140671448	34	chr8:140657900-141002216	chr8:140671274-140671515	PTK2	2.87172	0.934663	0.00212299	0.227313
chr4	113020618	113020641	24	chr4:112818032-113384221	chr4:113020613-113020652	ANK2	5.01778	1.63487	0.00214612	0.229101
chr8	4306848	4306897	50	chr8:2935353-4994972	chr8:4306848-4306897	CSMD1	1.33313	0.434554	0.00215639	0.229511
chr12	69818057	69818063	7	chr12:69738860-69823204;chr12:69801669-69855363	chr12:69818057-69818068;chr12:69818057-69818068	RAB3IP;AC025263.2	2.37171	0.773662	0.00217255	0.229954
chr1	70060938	70060962	25	chr1:69567922-70151945	chr1:70060930-70061016	LRRC7	3.96351	1.29316	0.00217691	0.229954
chr16	6670176	6670229	54	chr16:5239802-7713340	chr16:6670176-6670344	RBFOX1	4.86773	1.58839	0.00217991	0.229954
chr2	135646265	135646334	70	chr2:135531455-135725270	chr2:135646253-135646424	R3HDM1	4.61548	1.50695	0.00219273	0.230624
chr3	85044784	85044804	21	chr3:84958981-86074429	chr3:85044784-85044804	CADM2	6.81971	2.22787	0.00220531	0.23076
chr15	82843259	82843278	20	chr15:82836946-82986153	chr15:82843176-82843328	HOMER2	2.34788	0.767064	0.00220696	0.23076
chr2	135549390	135549434	45	chr2:135531455-135725270	chr2:135549390-135549434	R3HDM1	5.21926	1.70584	0.00221598	0.231026
chr12	2181590	2181596	7	chr12:1970786-2697950	chr12:2181458-2181604	CACNA1C	4.45651	1.45774	0.00223466	0.232294
chr10	43482557	43482567	11	chr10:43436841-43483181	chr10:43482557-43482567	ZNF487	9.88635	3.23665	0.00225437	0.233033
chr16	6878944	6878990	47	chr16:5239802-7713340	chr16:6878944-6878990	RBFOX1	1.82137	0.596303	0.00225484	0.233033
chr10	67047129	67047154	26	chr10:65912523-67696195;chr10:66926036-67101551	chr10:67046989-67047340;chr10:67046989-67047340	CTNNA3;LRRTM3	4.797	1.57222	0.00228013	0.234966
chr10	90904692	90904723	32	chr10:90871952-90908553	chr10:90904557-90904769	RPP30	3.43919	1.12835	0.0023039	0.235903
chr10	82188497	82188501	5	chr10:81875194-82987179	chr10:82188429-82188501	NRG3	4.91156	1.61166	0.00230737	0.235903
chr17	69317348	69317374	27	chr17:69244311-69327244	chr17:69317140-69317374	ABCA5	2.80015	0.918895	0.00230908	0.235903
chr2	50234231	50234249	19	chr2:49918503-51225575	chr2:50234231-50234250	NRXN1	4.66894	1.53653	0.00237652	0.241686
chr2	77435783	77435808	26	chr2:76747719-77593319	chr2:77435735-77435857	LRRTM4	3.56102	1.17205	0.00237924	0.241686
chr3	149928745	149928810	66	chr3:149761100-149968385;chr3:149812770-149962139	chr3:149928745-149928829	ANKUB1;RNF13	-7.62598	2.51273	0.00240589	0.243224
chr9	85680508	85680578	71	chr9:85546539-85742029	chr9:85680321-85680578	AGTPBP1	2.10642	0.694326	0.00241521	0.243224
chr5	32061953	32062010	58	chr5:31639131-32110932	chr5:32061953-32062010	PDZD2	4.10174	1.35223	0.00241885	0.243224
chr4	91341635	91341671	37	chr4:90127535-91601913	chr4:91341635-91341671	CCSER1	3.83465	1.26452	0.00242539	0.243224
chr4	20972137	20972145	9	chr4:20728606-21948772	chr4:20971994-20972166	KCNIP4	5.26797	1.73776	0.00243372	0.243224
chr7	92331332	92331372	41	chr7:92245974-92401383	chr7:92331326-92331434	ANKIB1	7.96123	2.62692	0.00244038	0.243224
chr3	173840528	173840534	7	chr3:173396284-174286644	chr3:173840146-173840654	NLGN1	3.26082	1.07629	0.00244816	0.243224
chr7	90389917	90389945	29	chr7:90335223-90391453;chr7:90383721-90513402	chr7:90389892-90390059;chr7:90389892-90390059	GTPBP10;CLDN12	2.20903	0.729322	0.00245456	0.243224
chr7	79305799	79305813	15	chr7:78017055-79453667	chr7:79305799-79305869	MAGI2	2.50226	0.826417	0.00246308	0.243224
chr10	112449589	112449595	7	chr10:112446998-112818744	chr10:112449589-112449595	VTI1A	5.60987	1.8529	0.00246489	0.243224
chr15	26734298	26734379	82	chr15:26543546-26939539	chr15:26734249-26734379	GABRB3	4.46216	1.47419	0.00247116	0.243224
chr7	147691514	147691549	36	chr7:146116002-148420998	chr7:147691514-147691549	CNTNAP2	6.0563	2.00254	0.00249201	0.243224
chr14	103682837	103682840	4	chr14:103561896-103714249;chr14:103562962-103685924	chr14:103682837-103682893;chr14:103682837-103682893	KLC1;AL139300.1	3.65577	1.20981	0.00251312	0.243224
chr6	142936055	142936074	20	chr6:142751469-142956698	chr6:142935981-142936074	HIVEP2	3.36075	1.11222	0.00251392	0.243224
chr10	60330652	60330757	106	chr10:60026298-60733490	chr10:60330652-60330757	ANK3	9.03233	2.99038	0.00252384	0.243224
chr16	6388060	6388099	40	chr16:5239802-7713340	chr16:6388060-6388099	RBFOX1	6.60581	2.18702	0.00252388	0.243224
chr1	38994580	38994623	44	chr1:38991276-39006059	chr1:38994531-38994645	AKIRIN1	5.72872	1.89671	0.00252491	0.243224
chr9	85679603	85679613	11	chr9:85546539-85742029	chr9:85679540-85679681	AGTPBP1	2.15281	0.713216	0.00254071	0.243224
chr7	146174395	146174404	10	chr7:146116002-148420998	chr7:146174363-146174504	CNTNAP2	3.46007	1.14632	0.00254107	0.243224
chr16	6876743	6876820	78	chr16:5239802-7713340	chr16:6876743-6876820	RBFOX1	1.92314	0.63719	0.0025431	0.243224
chr14	26458555	26458596	42	chr14:26443090-26598033	chr14:26458555-26458596	NOVA1	4.03101	1.3356	0.00254342	0.243224
chr4	165392040	165392087	48	chr4:165361194-165498547	chr4:165392040-165392087	CPE	4.15178	1.37567	0.00254445	0.243224
chr14	78437015	78437071	57	chr14:78170373-79868290	chr14:78437015-78437071	NRXN3	5.01938	1.66546	0.00257985	0.245948
chr8	104117603	104117616	14	chr8:103500696-104256094	chr8:104117442-104117616	RIMS2	6.51926	2.16615	0.00261581	0.247852
chr12	79180942	79180948	7	chr12:78863993-79452008	chr12:79180942-79180948	SYT1	4.78083	1.58873	0.00261924	0.247852
chr16	6437817	6437857	41	chr16:5239802-7713340	chr16:6437817-6437857	RBFOX1	5.76348	1.91549	0.00262206	0.247852
chr4	175738345	175738374	30	chr4:175632934-176002664	chr4:175738327-175738374	GPM6A	4.91694	1.63478	0.00263218	0.247852
chr14	66521020	66521044	25	chr14:66507407-67181803	chr14:66521020-66521044	GPHN	3.80148	1.26463	0.00264719	0.247852
chr12	68821306	68821308	3	chr12:68808177-68850686	chr12:68821306-68821322	MDM2	4.0199	1.33788	0.00265869	0.247852
chr12	26336974	26336996	23	chr12:26335352-26833194	chr12:26336974-26337003	ITPR2	-7.04316	2.34536	0.00267315	0.247852
chr5	45256622	45256650	29	chr5:45254948-45696498	chr5:45256582-45256650	HCN1	2.13812	0.712051	0.00267542	0.247852
chr15	64936567	64936606	40	chr15:64911902-64958691	chr15:64936567-64936852	ANKDD1A	-9.52773	3.17309	0.00267627	0.247852
chr9	126505680	126505696	17	chr9:126326829-126507041	chr9:126505663-126505696	MVB12B	1.77537	0.591281	0.00267701	0.247852
chr16	6854308	6854315	8	chr16:5239802-7713340	chr16:6854230-6854341	RBFOX1	2.19802	0.732634	0.00269832	0.247852
chr2	76941866	76941899	34	chr2:76747719-77593319	chr2:76941522-76942022	LRRTM4	2.69668	0.899069	0.00270498	0.247852
chr4	21101179	21101210	32	chr4:20728606-21948772	chr4:21101179-21101299	KCNIP4	5.17873	1.72658	0.00270505	0.247852
chr4	21837046	21837089	44	chr4:20728606-21948772	chr4:21836960-21837101	KCNIP4	2.77596	0.925963	0.00271827	0.247852
chr5	59172465	59172484	20	chr5:58969038-60522120	chr5:59172432-59172702	PDE4D	3.40555	1.13601	0.0027192	0.247852
chr9	105253853	105253923	71	chr9:105244622-105439171	chr9:105253849-105253923	SLC44A1	3.04718	1.01668	0.00272476	0.247852
chr7	141319830	141319851	22	chr7:141074064-141480380	chr7:141319830-141319897	TMEM178B	4.34863	1.45108	0.00272812	0.247852
chr5	37288637	37288682	46	chr5:37288137-37371106	chr5:37288637-37288682	NUP155	5.14911	1.71856	0.00273386	0.247852
chr2	200909873	200909918	46	chr2:200908977-200963680	chr2:200909809-200910052	ORC2	3.06456	1.02287	0.00273493	0.247852
chr3	33618141	33618146	6	chr3:33496245-33718356	chr3:33617934-33618227	CLASP2	3.33277	1.11255	0.00273885	0.247852
chr16	7098193	7098309	117	chr16:5239802-7713340	chr16:7098193-7098536	RBFOX1	3.90385	1.30393	0.00275422	0.248612
chr1	86379205	86379266	62	chr1:86346824-86396342	chr1:86379205-86379266	ODF2L	5.09007	1.70071	0.00276341	0.248811
chr15	26734535	26734577	43	chr15:26543546-26939539	chr15:26734535-26734577	GABRB3	3.24417	1.08487	0.00278631	0.250242
chr3	85658083	85658092	10	chr3:84958981-86074429	chr3:85657960-85658126	CADM2	4.92184	1.64662	0.00279832	0.250689
chr2	86131834	86131876	43	chr2:86106223-86142157	chr2:86131834-86131876	PTCD3	2.74223	0.917765	0.00280866	0.250985
chr4	75585465	75585492	28	chr4:75576496-75630716	chr4:75585465-75585541	CDKL2	2.23497	0.748793	0.00283804	0.252201
chr22	42512100	42512111	12	chr22:42508344-42519796	chr22:42512100-42512111	RRP7A	5.05366	1.69359	0.0028452	0.252201
chr5	72906361	72906421	61	chr5:72816312-72916733	chr5:72906361-72906492	TNPO1	2.95147	0.989266	0.00284981	0.252201
chr3	50113116	50113134	19	chr3:50088919-50119021	chr3:50113116-50113134	RBM5	4.77944	1.60201	0.00285057	0.252201
chr17	35076154	35076173	20	chr17:35005990-35089319;chr17:35011349-35121493	chr17:35076056-35076300;chr17:35076056-35076300	RFFL;AC004223.3	6.24626	2.09492	0.00286719	0.252646
chr10	101790528	101790568	41	chr10:101784443-101818465	chr10:101790349-101790568	OGA	4.43905	1.48909	0.0028726	0.252646
chr2	77015596	77015603	8	chr2:76747719-77593319	chr2:77015366-77015656	LRRTM4	1.92308	0.64554	0.00289167	0.252646
chr13	25788390	25788485	96	chr13:25371974-26025851	chr13:25788390-25788515	ATP8A2	3.57457	1.19993	0.00289202	0.252646
chr11	63706238	63706269	32	chr11:63681446-63759891	chr11:63706205-63706480	RTN3	4.9131	1.64936	0.00289393	0.252646
chr13	66982314	66982318	5	chr13:66302834-67230445	chr13:66982280-66982318	PCDH9	2.2157	0.743995	0.00290027	0.252646
chr10	115106067	115106103	37	chr10:115093365-115948999	chr10:115106067-115106244	ATRNL1	3.39101	1.13884	0.0029052	0.252646
chr11	84226077	84226097	21	chr11:83455012-85627922	chr11:84226077-84226097	DLG2	3.21531	1.0807	0.002928	0.254009
chr15	77465617	77465630	14	chr15:77420412-77485607	chr15:77465617-77465630	HMG20A	4.59782	1.54869	0.00298922	0.257292
chr19	20635415	20635434	20	chr19:20619939-20661596	chr19:20635415-20635613	ZNF626	3.4784	1.17197	0.0029975	0.257292
chr3	33541845	33541856	12	chr3:33496245-33718356	chr3:33541717-33541920	CLASP2	5.41238	1.8239	0.00300257	0.257292
chr15	41582561	41582617	57	chr15:41557675-41583589	chr15:41582535-41582617	TYRO3	3.13878	1.05814	0.00301398	0.257292
chr19	53984826	53984846	21	chr19:53963040-53990215	chr19:53984695-53984879	CACNG8	3.06137	1.03239	0.00302349	0.257292
chr15	64511960	64511993	34	chr15:64460742-64686068	chr15:64511960-64511993	ZNF609	4.9336	1.66377	0.0030237	0.257292
chr9	9442078	9442091	14	chr9:8314246-10612723	chr9:9442062-9442112	PTPRD	-10.0224	3.38037	0.00302797	0.257292
chr3	115721349	115721356	8	chr3:115623510-115721490	chr3:115721349-115721356	GAP43	-9.80214	3.3067	0.00303349	0.257292
chr4	20972905	20972925	21	chr4:20728606-21948772	chr4:20972829-20972993	KCNIP4	2.59423	0.875234	0.00303632	0.257292
chr12	98984924	98984935	12	chr12:98726457-99984654	chr12:98984753-98985003	ANKS1B	2.22743	0.75153	0.00303801	0.257292
chr4	21023758	21023825	68	chr4:20728606-21948772	chr4:21023653-21023876	KCNIP4	2.99681	1.01193	0.0030617	0.257422
chr8	3891548	3891676	129	chr8:2935353-4994972	chr8:3891548-3891676	CSMD1	5.20541	1.75868	0.00307806	0.257422
chr4	20972067	20972074	8	chr4:20728606-21948772	chr4:20971994-20972166	KCNIP4	3.98368	1.34628	0.00308615	0.257422
chr17	32329261	32329271	11	chr17:32324565-32350023	chr17:32329085-32329371	C17orf75	2.81249	0.950722	0.00309376	0.257422
chr3	76626951	76626964	14	chr3:75906695-77649964	chr3:76626951-76626964	ROBO2	3.21851	1.08805	0.00309593	0.257422
chr5	161523479	161523508	30	chr5:161288429-161549044	chr5:161523479-161523508	GABRB2	4.76634	1.61151	0.00309962	0.257422
chr19	19791120	19791129	10	chr19:19785839-19821751	chr19:19790985-19791129	ZNF506	2.51369	0.84999	0.00310331	0.257422
chr11	117064893	117064906	14	chr11:116843402-117098437	chr11:117064893-117064906	SIK3	5.9705	2.01897	0.00310442	0.257422
chr16	24742056	24742071	16	chr16:24610209-24827632	chr16:24741888-24742126	TNRC6A	4.62936	1.56546	0.00310451	0.257422
chr14	79320817	79320822	6	chr14:78170373-79868290	chr14:79320817-79320822	NRXN3	1.58424	0.5363	0.00313673	0.25949
chr2	80116117	80116193	77	chr2:79185231-80648861	chr2:80116117-80116218	CTNNA2	4.91313	1.66463	0.0031625	0.260923
chr14	79302771	79302799	29	chr14:78170373-79868290	chr14:79302704-79302799	NRXN3	6.55193	2.22033	0.00316869	0.260923
chr4	21176590	21176619	30	chr4:20728606-21948772	chr4:21176590-21176793	KCNIP4	2.45723	0.832991	0.00317885	0.261045
chr7	135675358	135675371	14	chr7:135662496-135693418	chr7:135675358-135675371	STMP1	1.79325	0.608106	0.00318894	0.261045
chr13	110900008	110900042	35	chr13:110878540-110915069	chr13:110899955-110900086	ANKRD10	3.29827	1.11859	0.00319213	0.261045
chr11	88994877	88995022	146	chr11:88504576-89065945	chr11:88994877-88995022	GRM5	5.19855	1.76356	0.00320088	0.261161
chr2	148114320	148114355	36	chr2:148021011-148516971	chr2:148114320-148114355	MBD5	3.98855	1.355	0.00324437	0.264105
chr6	62067494	62067527	34	chr6:61679961-62286225	chr6:62067494-62067527	KHDRBS2	3.02178	1.02711	0.00326092	0.264847
chr12	75085624	75085633	10	chr12:75040077-75209839	chr12:75085624-75085633	KCNC2	2.92571	0.995753	0.00330132	0.265833
chr8	58419679	58419712	34	chr8:58411359-58451501	chr8:58419643-58419726	UBXN2B	3.57506	1.21682	0.00330301	0.265833
chr15	67753739	67753839	101	chr15:67542703-67807117	chr15:67753739-67753839	MAP2K5	4.86934	1.65744	0.00330476	0.265833
chr6	123851108	123851130	23	chr6:123803865-124825640	chr6:123851070-123851244	NKAIN2	1.63872	0.557925	0.00331226	0.265833
chr12	76079893	76079982	90	chr12:76036585-76084735	chr12:76079893-76079982	NAP1L1	5.14484	1.7521	0.00332054	0.265833
chr12	68821572	68821602	31	chr12:68808177-68850686	chr12:68821445-68821656	MDM2	2.44215	0.831718	0.0033218	0.265833
chr4	73189593	73189607	15	chr4:73073376-73258798	chr4:73189593-73189634	ANKRD17	3.73345	1.27163	0.00332525	0.265833
chr16	7295625	7295637	13	chr16:5239802-7713340	chr16:7295625-7295637	RBFOX1	4.88075	1.66284	0.0033335	0.265867
chr11	117089216	117089238	23	chr11:116843402-117098437	chr11:117089216-117089243	SIK3	5.01549	1.70921	0.00334201	0.265867
chr10	15218867	15218881	15	chr10:15211643-15371289	chr10:15218795-15218937	FAM171A1	-2.63881	0.899447	0.00334828	0.265867
chr9	85679540	85679583	44	chr9:85546539-85742029	chr9:85679540-85679681	AGTPBP1	3.55635	1.21254	0.0033574	0.265867
chr7	22169748	22169773	26	chr7:22118236-22357154	chr7:22169748-22169773	RAPGEF5	4.18569	1.42774	0.00337134	0.265867
chr12	93504197	93504227	31	chr12:93467488-93516214	chr12:93504185-93504418	MRPL42	3.60525	1.2299	0.00337501	0.265867
chr1	69854243	69854320	78	chr1:69567922-70151945	chr1:69854242-69854491	LRRC7	3.20241	1.09257	0.00337787	0.265867
chr1	167233373	167233400	28	chr1:167220876-167427345	chr1:167233359-167233400	POU2F1	4.21662	1.43909	0.00338901	0.265897
chr6	68673109	68673133	25	chr6:68635282-69389506	chr6:68673109-68673339	ADGRB3	5.18527	1.77019	0.0033982	0.265897
chr2	100280502	100280546	45	chr2:100271875-100322501	chr2:100280502-100280546	LONRF2	1.38486	0.472811	0.00340062	0.265897
chr10	35296473	35296539	67	chr10:35247025-35572669	chr10:35296473-35296567	CCNY	7.59257	2.59614	0.00344942	0.268742
chr4	83462121	83462132	12	chr4:83455932-83469735;chr4:83459517-83523348	chr4:83462078-83462167;chr4:83462078-83462167	MRPS18C;ABRAXAS1	2.2358	0.764627	0.00345523	0.268742
chr11	22196607	22196670	64	chr11:21799934-22283357	chr11:22196607-22196850	ANO5	4.82287	1.65001	0.00346748	0.268742
chr14	78309347	78309380	34	chr14:78170373-79868290	chr14:78309347-78309380	NRXN3	1.27051	0.434715	0.00347092	0.268742
chr9	20819224	20819270	47	chr9:20658309-20995955	chr9:20819224-20819501	FOCAD	3.93429	1.34631	0.00347469	0.268742
chr8	135532918	135532945	28	chr8:135457456-135656722	chr8:135532905-135533067	KHDRBS3	2.92603	1.00168	0.00348773	0.269167
chr11	108285060	108285099	40	chr11:108222832-108369102	chr11:108284983-108285242	ATM	2.99541	1.02594	0.00350393	0.269483
chr4	21125171	21125188	18	chr4:20728606-21948772	chr4:21125171-21125188	KCNIP4	3.52963	1.20908	0.00350846	0.269483
chr15	25363958	25363967	10	chr15:25333728-25439051	chr15:25363902-25364203	UBE3A	3.46984	1.18882	0.00351451	0.269483
chr19	20635460	20635518	59	chr19:20619939-20661596	chr19:20635415-20635613	ZNF626	4.25577	1.45844	0.00352242	0.26951
chr8	109471863	109471906	44	chr8:109362461-109537207	chr8:109471863-109471906	PKHD1L1	1.01639	0.348512	0.00354132	0.26975
chr7	146151461	146151514	54	chr7:146116002-148420998	chr7:146151461-146151514	CNTNAP2	4.6412	1.59155	0.00354378	0.26975
chr14	31095954	31095965	12	chr14:31025106-31130996	chr14:31095826-31096026	AP4S1	1.94518	0.667126	0.00354824	0.26975
chr3	33616928	33616934	7	chr3:33496245-33718356	chr3:33616834-33617041	CLASP2	3.96024	1.35866	0.00355892	0.269819
chrX	12169525	12169542	18	chrX:11822423-12724523	chrX:12169466-12169542	FRMPD4	5.19444	1.7832	0.00357978	0.269819
chr15	22776602	22776608	7	chr15:22773063-22829789	chr15:22776602-22776608	NIPA1	4.14625	1.42403	0.0035955	0.269819
chr1	28335675	28335701	27	chr1:28329002-28335965	chr1:28335551-28335833	MED18	4.06058	1.39463	0.00359602	0.269819
chr8	4304347	4304410	64	chr8:2935353-4994972	chr8:4304347-4304410	CSMD1	1.26399	0.434312	0.0036105	0.269819
chr17	28045983	28046076	94	chr17:28041737-28196381	chr17:28045979-28046105	NLK	4.38464	1.50665	0.00361208	0.269819
chr1	14611500	14611522	23	chr1:13892792-15118043	chr1:14611485-14611614	KAZN	4.02355	1.38265	0.00361384	0.269819
chr15	64119374	64119422	49	chr15:64094123-64146090	chr15:64119374-64119422	SNX1	2.85831	0.982429	0.00362091	0.269819
chr19	23367192	23367205	14	chr19:23304991-23395471	chr19:23367192-23367245	ZNF91	5.68385	1.95375	0.00362362	0.269819
chr1	72178884	72178890	7	chr1:71395943-72282539	chr1:72178762-72178991	NEGR1	4.17379	1.43494	0.00362962	0.269819
chr2	152476514	152476576	63	chr2:152335174-152649826	chr2:152476399-152476576	FMNL2	4.96475	1.70837	0.00365925	0.269819
chr13	107596717	107596753	37	chr13:107163510-107867496	chr13:107596692-107596812	FAM155A	5.2811	1.81737	0.00366187	0.269819
chr8	132360811	132360874	64	chr8:132120859-132481095	chr8:132360811-132360874	KCNQ3	1.66333	0.57257	0.00367224	0.269819
chr13	102176260	102176265	6	chr13:101710804-102402457	chr13:102176260-102176539	FGF14	4.35297	1.49919	0.00368959	0.269819
chr13	107403219	107403222	4	chr13:107163510-107867496	chr13:107403219-107403222	FAM155A	2.90103	0.999165	0.00369068	0.269819
chr10	28544048	28544135	88	chr10:28532493-28623112	chr10:28544008-28544145	WAC	5.17741	1.78323	0.00369143	0.269819
chr19	19786287	19786312	26	chr19:19785839-19821751	chr19:19786282-19786356	ZNF506	4.54254	1.56494	0.00369956	0.269819
chr21	25937824	25937894	71	chr21:25880550-26171128	chr21:25937824-25937924	APP	4.92393	1.69655	0.00370415	0.269819
chr8	18530701	18530714	14	chr8:18527303-19084730	chr8:18530667-18530744	PSD3	-5.54144	1.90941	0.00370584	0.269819
chr3	152378770	152378821	52	chr3:152243828-152465780	chr3:152378770-152378821	MBNL1	2.98735	1.02968	0.00371697	0.269819
chr21	37427376	37427398	23	chr21:37365573-37526358	chr21:37427376-37427398	DYRK1A	4.65705	1.60577	0.00372924	0.269819
chr10	114461679	114461707	29	chr10:114431113-114768061	chr10:114461615-114461823	ABLIM1	3.1332	1.08039	0.00373065	0.269819
chr2	159730930	159730983	54	chr2:159712457-159771027	chr2:159730914-159731038	MARCHF7	3.54393	1.22329	0.00376709	0.269819
chr6	24645715	24645739	25	chr6:24544104-24646191	chr6:24645715-24645739	KIAA0319	1.12154	0.38715	0.00376853	0.269819
chr17	33729271	33729284	14	chr17:33013087-34174964	chr17:33729271-33729284	ASIC2	5.52611	1.90832	0.00378198	0.269819
chr14	20274411	20274422	12	chr14:20256558-20305960	chr14:20274411-20274422	TTC5	2.57471	0.889248	0.003787	0.269819
chr10	82534394	82534404	11	chr10:81875194-82987179	chr10:82534327-82534548	NRG3	2.48174	0.857211	0.00378998	0.269819
chr12	866542	866558	17	chr12:752579-911452	chr12:866390-866634	WNK1	3.6728	1.26893	0.00379864	0.269819
chr11	6681917	6681928	12	chr11:6680385-6683340	chr11:6681917-6681928	MRPL17	2.59798	0.897756	0.00380535	0.269819
chr1	72168125	72168260	136	chr1:71395943-72282539	chr1:72168068-72168285	NEGR1	3.50631	1.21174	0.00380842	0.269819
chr8	13024133	13024183	51	chr8:12945642-13031503	chr8:13024094-13024183	TRMT9B	2.3059	0.797071	0.00381616	0.269819
chr7	78235415	78235469	55	chr7:78017055-79453667	chr7:78235415-78235538	MAGI2	3.91573	1.35398	0.00382776	0.269819
chr7	11059694	11059713	20	chr7:10973336-11169623	chr7:11059514-11059713	PHF14	1.65798	0.573371	0.00383253	0.269819
chrX	103609104	103609136	33	chrX:103607451-103629690	chrX:103609104-103609136	TCEAL3	8.22583	2.84741	0.00386617	0.269819
chr15	32902043	32902048	6	chr15:32765544-33194714	chr15:32902043-32902048	FMN1	1.44121	0.498935	0.00386986	0.269819
chr2	170020019	170020043	25	chr2:169827454-170084131	chr2:170020019-170020043	UBR3	8.25391	2.85752	0.00387094	0.269819
chr6	54218539	54218699	161	chr6:53929982-54266280	chr6:54218539-54218699	MLIP	6.86718	2.37895	0.0038937	0.269819
chr1	233057750	233057763	14	chr1:232983435-233295725	chr1:233057607-233057832	PCNX2	3.01014	1.04279	0.00389395	0.269819
chr11	6271920	6271980	61	chr11:6259806-6272127	chr11:6271920-6271980	CCKBR	2.04548	0.7087	0.00389875	0.269819
chr11	129215532	129215572	41	chr11:128965060-129279324	chr11:129215532-129215572	ARHGAP32	3.60924	1.25058	0.00390095	0.269819
chr11	78068780	78068785	6	chr11:78016971-78079865;chr11:78068297-78079862	chr11:78068780-78068786	NDUFC2-KCTD14;NDUFC2	1.87461	0.64962	0.00390544	0.269819
chr16	7170372	7170465	94	chr16:5239802-7713340	chr16:7170290-7170533	RBFOX1	5.37332	1.86229	0.00390996	0.269819
chr17	30773849	30773880	32	chr17:30769388-30824692	chr17:30773823-30774059	CRLF3	4.27003	1.47996	0.00391119	0.269819
chr5	11535024	11535079	56	chr5:10971836-11904446	chr5:11535024-11535105	CTNND2	9.41687	3.2647	0.00392096	0.269819
chr5	11783264	11783305	42	chr5:10971836-11904446	chr5:11783253-11783366	CTNND2	6.03305	2.09171	0.00392335	0.269819
chr22	29975718	29975735	18	chr22:29883169-30030868	chr22:29975718-29975735	MTMR3	3.69411	1.28082	0.00392441	0.269819
chr5	146965162	146965198	37	chr5:146581146-147084784	chr5:146965121-146965198	PPP2R2B	4.16617	1.44471	0.00392973	0.269819
chr6	158974346	158974394	49	chr6:158972871-159000202	chr6:158974276-158974397	RSPH3	3.59482	1.24659	0.00393007	0.269819
chr1	13897276	13897281	6	chr1:13892792-15118043	chr1:13897191-13897281	KAZN	5.00164	1.73491	0.0039399	0.269819
chr17	40282985	40283010	26	chr17:40219304-40284136	chr17:40282931-40283127	WIPF2	3.49569	1.21278	0.00394689	0.269819
chr19	29699211	29699233	23	chr19:29698886-29715789	chr19:29699209-29699310	C19orf12	3.37276	1.17019	0.00394865	0.269819
chrX	29087763	29087779	17	chrX:28587446-29956718	chrX:29087762-29088019	IL1RAPL1	2.12545	0.737657	0.00395981	0.269819
chr20	10249643	10249761	119	chr20:10218830-10307418	chr20:10249643-10249761	SNAP25	4.753	1.64965	0.00396129	0.269819
chr17	34014999	34015049	51	chr17:33013087-34174964	chr17:34014999-34015049	ASIC2	2.82154	0.979321	0.00396262	0.269819
chr10	66986243	66986257	15	chr10:65912523-67696195;chr10:66926036-67101551	chr10:66986239-66986257;chr10:66986239-66986257	CTNNA3;LRRTM3	3.75826	1.30484	0.00397364	0.269819
chr3	85532608	85532629	22	chr3:84958981-86074429	chr3:85532608-85532629	CADM2	1.41713	0.492083	0.00397838	0.269819
chr11	63701745	63701787	43	chr11:63681446-63759891	chr11:63701744-63701890	RTN3	4.63548	1.61066	0.00400201	0.269819
chr2	40215780	40215786	7	chr2:40097270-40611053	chr2:40215780-40215786	SLC8A1	3.02253	1.05033	0.004006	0.269819
chr1	37492167	37492193	27	chr1:37489993-37514766	chr1:37492086-37492307	MEAF6	3.08097	1.07088	0.0040143	0.269819
chr3	121057118	121057129	12	chr3:120908072-121424761	chr3:121057062-121057201	STXBP5L	5.279	1.83501	0.00401691	0.269819
chr20	45956307	45956377	71	chr20:45948660-45972203	chr20:45956307-45956377	ZNF335	7.09368	2.46603	0.00402033	0.269819
chr15	64500167	64500173	7	chr15:64460742-64686068	chr15:64500167-64500173	ZNF609	1.85234	0.644018	0.00402454	0.269819
chr5	11457181	11457185	5	chr5:10971836-11904446	chr5:11457027-11457230	CTNND2	4.08538	1.42073	0.00403337	0.269819
chr4	21837413	21837465	53	chr4:20728606-21948772	chr4:21837252-21837560	KCNIP4	1.79354	0.623876	0.00404234	0.269819
chr7	78813622	78813692	71	chr7:78017055-79453667	chr7:78813622-78813692	MAGI2	6.91784	2.4064	0.00404319	0.269819
chr5	313712	313775	64	chr5:218298-314955;chr5:271621-314974;chr5:271670-438291	chr5:313712-313775;chr5:313712-313775;chr5:313712-313775	AC021087.5;PDCD6;AC010442.3	6.12524	2.131	0.00404861	0.269819
chr7	37948834	37948838	5	chr7:37683843-37951936;chr7:37905932-38025695	chr7:37948834-37948838;chr7:37948834-37948838	EPDR1;SFRP4	1.66722	0.580513	0.0040791	0.270116
chr10	67046491	67046515	25	chr10:65912523-67696195;chr10:66926036-67101551	chr10:67046467-67046765;chr10:67046467-67046765	CTNNA3;LRRTM3	3.19015	1.11086	0.0040818	0.270116
chr6	131058868	131058904	37	chr6:130839347-131063322	chr6:131058833-131058974	EPB41L2	3.59985	1.25356	0.00408281	0.270116
chr6	56789134	56789210	77	chr6:56457987-56954649	chr6:56789134-56789250	DST	7.01886	2.44419	0.00408336	0.270116
chr13	97349628	97349699	72	chr13:97221434-97394120	chr13:97349527-97349699	MBNL2	4.86716	1.69611	0.00411	0.271374
chr4	98886471	98886511	41	chr4:98871684-98930637	chr4:98886471-98886522	EIF4E	3.95101	1.37757	0.0041295	0.272158
chr2	55297539	55297575	37	chr2:55287842-55419895	chr2:55297433-55297690	CCDC88A	2.54169	0.886852	0.00415736	0.27303
chr12	78920920	78920945	26	chr12:78863993-79452008	chr12:78920920-78920945	SYT1	1.31811	0.460023	0.00416586	0.27303
chr2	176316450	176316481	32	chr2:176269395-176338025	chr2:176316450-176316531	MTX2	-5.43297	1.89646	0.00417272	0.27303
chr3	56003217	56003221	5	chr3:55508311-56468467	chr3:56003217-56003221	ERC2	0.999441	0.348944	0.00418075	0.27303
chr8	13006733	13006749	17	chr8:12945642-13031503	chr8:13006667-13006952	TRMT9B	1.49873	0.523267	0.00418102	0.27303
chr2	50911098	50911104	7	chr2:49918503-51225575	chr2:50910927-50911177	NRXN1	3.12054	1.0905	0.00421558	0.274783
chr2	76940035	76940148	114	chr2:76747719-77593319	chr2:76940035-76940187	LRRTM4	3.61652	1.26409	0.00422357	0.274802
chr15	91110110	91110152	43	chr15:91099950-91301309	chr15:91110110-91110152	SV2B	4.36585	1.5266	0.00423833	0.275132
chr20	8259408	8259445	38	chr20:8077251-8968360	chr20:8259408-8259445	PLCB1	1.86214	0.651427	0.00425578	0.275132
chr14	78393392	78393433	42	chr14:78170373-79868290	chr14:78393269-78393433	NRXN3	4.3528	1.52285	0.00425887	0.275132
chrY	13396003	13396031	29	chrY:13248379-13480673	chrY:13396003-13396031	UTY	5.78949	2.02552	0.00425951	0.275132
chr15	99712905	99712930	26	chr15:99565417-99716466	chr15:99712905-99712930	MEF2A	6.29283	2.20358	0.00429385	0.276218
chr7	87187338	87187348	11	chr7:87152409-87196337	chr7:87187256-87187533	DMTF1	2.60202	0.911476	0.00430733	0.276218
chr7	146152372	146152456	85	chr7:146116002-148420998	chr7:146152372-146152479	CNTNAP2	2.01622	0.706358	0.00431197	0.276218
chr18	23297442	23297471	30	chr18:23197144-23437961	chr18:23297435-23297528	TMEM241	4.51926	1.58376	0.00432407	0.276218
chr2	142044243	142044283	41	chr2:140231423-142131016	chr2:142044243-142044283	LRP1B	3.68919	1.29299	0.0043279	0.276218
chr2	77435760	77435774	15	chr2:76747719-77593319	chr2:77435735-77435857	LRRTM4	2.25783	0.791401	0.00433144	0.276218
chr12	4692472	4692487	16	chr12:4649095-4694317;chr12:4649101-4774184	chr12:4692436-4692532	NDUFA9;AC005833.1	5.51179	1.93203	0.00433292	0.276218
chr10	88924581	88924725	145	chr10:88879734-88975153	chr10:88924581-88924725	STAMBPL1	4.18981	1.46884	0.00433829	0.276218
chr4	101309003	101309070	68	chr4:101023409-101348278	chr4:101309003-101309120	PPP3CA	3.46466	1.21524	0.00435812	0.276639
chr3	142184720	142184754	35	chr3:142157527-142225592	chr3:142184720-142184754	GK5	2.48197	0.870639	0.00436163	0.276639
chr12	98597476	98597571	96	chr12:98593591-98606379	chr12:98597476-98597604	SLC25A3	4.02698	1.41284	0.0043682	0.276639
chr4	91328191	91328256	66	chr4:90127535-91601913	chr4:91328191-91328256	CCSER1	3.57404	1.2542	0.00437675	0.27669
chr19	32583893	32583971	79	chr19:32581190-32587453	chr19:32583857-32583971	PDCD5	2.78122	0.977478	0.00443696	0.277114
chr7	64819818	64819872	55	chr7:64794388-64833681	chr7:64819818-64819872	ZNF138	4.75338	1.67084	0.00444252	0.277114
chr7	55454931	55455016	86	chr7:55436056-55572988	chr7:55454760-55455050	VOPP1	-3.94645	1.38724	0.00444362	0.277114
chr1	220204034	220204045	12	chr1:220148293-220272453	chr1:220204034-220204045	RAB3GAP2	5.78893	2.03564	0.00445815	0.277114
chr3	15410747	15410787	41	chr3:15381275-15440566	chr3:15410745-15410904	METTL6	2.29026	0.805412	0.00446082	0.277114
chr15	82842586	82842604	19	chr15:82836946-82986153	chr15:82842313-82842604	HOMER2	2.0045	0.705039	0.00446755	0.277114
chr2	50911029	50911036	8	chr2:49918503-51225575	chr2:50910927-50911177	NRXN1	2.93	1.03095	0.00448239	0.277114
chr10	89419373	89419381	9	chr10:89414568-89420997	chr10:89419361-89419381	IFIT5	2.68567	0.945278	0.00449528	0.277114
chr1	14611535	14611576	42	chr1:13892792-15118043	chr1:14611485-14611614	KAZN	3.78474	1.33221	0.00449807	0.277114
chr4	105421880	105421895	16	chr4:105369077-105474067	chr4:105421786-105421991	PPA2	3.53992	1.24619	0.00450305	0.277114
chr13	66585199	66585209	11	chr13:66302834-67230445	chr13:66585199-66585237	PCDH9	4.84351	1.70529	0.00450723	0.277114
chr11	40248543	40248594	52	chr11:40114203-41459773	chr11:40248543-40248594	LRRC4C	7.63187	2.68719	0.00451009	0.277114
chr10	115114973	115114977	5	chr10:115093365-115948999	chr10:115114764-115115219	ATRNL1	3.49859	1.23206	0.00451647	0.277114
chr15	32605926	32605980	55	chr15:32593456-32607310	chr15:32605926-32605980	GOLGA8N	5.773	2.03318	0.00451984	0.277114
chr2	227547710	227547771	62	chr2:227472152-227561214	chr2:227547710-227547771	AGFG1	5.02455	1.7696	0.00452037	0.277114
chr14	78867706	78867747	42	chr14:78170373-79868290	chr14:78867706-78867747	NRXN3	3.77046	1.32831	0.00453216	0.277114
chr9	128247937	128247945	9	chr9:128191655-128255248	chr9:128247937-128247945	DNM1	3.59932	1.26805	0.00453317	0.277114
chr2	209454598	209454617	20	chr2:209424058-209734118	chr2:209454598-209454617	MAP2	6.29683	2.21922	0.00454823	0.277114
chr4	88685263	88685311	49	chr4:88523810-88708450;chr4:88592434-88708541	chr4:88685227-88685381	AC098582.1;HERC3	10.9265	3.85098	0.00454945	0.277114
chr16	6909768	6909802	35	chr16:5239802-7713340	chr16:6909768-6909802	RBFOX1	1.81315	0.639057	0.00455067	0.277114
chr18	46228617	46228689	73	chr18:46173553-46266992	chr18:46228617-46228689	C18orf25	6.5718	2.31638	0.00455248	0.277114
chr8	84210984	84211067	84	chr8:84182787-84921844	chr8:84210984-84211067	RALYL	1.74219	0.614147	0.00455742	0.277114
chr2	43798042	43798047	6	chr2:43774039-43810010	chr2:43797862-43798084	DYNC2LI1	2.92621	1.03169	0.00456347	0.277114
chr6	126109739	126109849	111	chr6:125986479-126203817	chr6:126109739-126109849	TRMT11	4.34924	1.53374	0.0045723	0.277114
chr14	65682245	65682274	30	chr14:65410592-65744121	chr14:65682245-65682274	FUT8	3.51645	1.24058	0.00458954	0.277114
chr8	135534027	135534167	141	chr8:135457456-135656722	chr8:135534027-135534167	KHDRBS3	4.29983	1.517	0.00459061	0.277114
chr10	81978739	81978777	39	chr10:81875194-82987179	chr10:81978739-81978830	NRG3	5.14554	1.81649	0.00461593	0.277114
chr7	152775612	152775680	69	chr7:152759749-152855378	chr7:152775612-152775680	ACTR3B	6.21105	2.19313	0.00462503	0.277114
chr8	4913056	4913062	7	chr8:2935353-4994972	chr8:4912798-4913114	CSMD1	2.79085	0.985605	0.00463137	0.277114
chr8	140772007	140772031	25	chr8:140657900-141002216	chr8:140771849-140772031	PTK2	5.36281	1.89392	0.00463166	0.277114
chr18	4385191	4385235	45	chr18:3496032-4455307	chr18:4385191-4385235	DLGAP1	1.41834	0.50111	0.00464915	0.277114
chr10	115602584	115602615	32	chr10:115093365-115948999	chr10:115602584-115602615	ATRNL1	1.59261	0.56273	0.00465256	0.277114
chr9	84686380	84686384	5	chr9:84668551-85027070	chr9:84686362-84686421	NTRK2	4.537	1.60311	0.00465307	0.277114
chr2	43797862	43797893	32	chr2:43774039-43810010	chr2:43797862-43798084	DYNC2LI1	1.90788	0.674373	0.00466774	0.277114
chr2	206505689	206505692	4	chr2:206443532-206621127	chr2:206505383-206505733	ADAM23	4.27777	1.51223	0.00467271	0.277114
chr3	121241376	121241438	63	chr3:120908072-121424761	chr3:121241376-121241438	STXBP5L	3.77173	1.33353	0.00467837	0.277114
chr2	76999063	76999079	17	chr2:76747719-77593319	chr2:76999043-76999161	LRRTM4	5.04645	1.78433	0.00468107	0.277114
chr11	83503037	83503079	43	chr11:83455012-85627922	chr11:83502981-83503306	DLG2	1.86984	0.661226	0.00468631	0.277114
chr4	21909212	21909233	22	chr4:20728606-21948772	chr4:21909191-21909261	KCNIP4	1.77577	0.628012	0.00468989	0.277114
chr1	163075103	163075106	4	chr1:163068775-163076802	chr1:163075103-163075106	RGS4	2.26743	0.801979	0.00469434	0.277114
chr12	914899	914941	43	chr12:911736-990053	chr12:914899-914941	RAD52	-4.76868	1.68701	0.00470291	0.277161
chr13	107791860	107791877	18	chr13:107163510-107867496	chr13:107791781-107791934	FAM155A	4.6184	1.63493	0.00473066	0.278336
chr7	79347031	79347085	55	chr7:78017055-79453667	chr7:79347031-79347085	MAGI2	1.50212	0.532065	0.00475477	0.278623
chr16	7195679	7195689	11	chr16:5239802-7713340	chr16:7195569-7195870	RBFOX1	2.19355	0.777097	0.00476135	0.278623
chr9	76634000	76634090	91	chr9:76419850-76651203;chr9:76611376-76906114	chr9:76634000-76634090;chr9:76634000-76634090	GCNT1;PRUNE2	3.53683	1.25299	0.00476201	0.278623
chr7	66709631	66709643	13	chr7:66628958-66811189;chr7:66682164-66811464	chr7:66709518-66709765;chr7:66709518-66709765	AC027644.4;RABGEF1	2.6845	0.951148	0.0047668	0.278623
chr18	3758531	3758563	33	chr18:3496032-4455307	chr18:3758531-3758648	DLGAP1	7.68627	2.72396	0.00477658	0.278738
chr15	67525920	67525935	16	chr15:67521131-67530146	chr15:67525753-67525995	C15orf61	2.76434	0.980026	0.00479217	0.278826
chr5	167654354	167654448	95	chr5:167284799-168264157	chr5:167654354-167654448	TENM2	2.47876	0.878811	0.00479372	0.278826
chr21	32000810	32000859	50	chr21:31873020-32044633	chr21:32000810-32000859	HUNK	1.55236	0.550471	0.00480155	0.278826
chr9	15167496	15167509	14	chr9:15163622-15307360	chr9:15167496-15167726	TTC39B	2.21409	0.785467	0.00481997	0.279441
chr8	84215873	84215904	32	chr8:84182787-84921844	chr8:84215873-84215904	RALYL	1.50001	0.532598	0.00485656	0.280989
chr19	24066819	24066841	23	chr19:24033405-24129968	chr19:24066722-24066841	ZNF254	-3.278	1.16406	0.00486243	0.280989
chr15	24963825	24963870	46	chr15:24823637-24978723;chr15:24954986-24977850;chr15:24955034-25000276	chr15:24963784-24964007;chr15:24963784-24964007;chr15:24963784-24964007	SNRPN;SNURF;AC124312.1	2.41141	0.85729	0.00491079	0.282704
chr8	4317586	4317595	10	chr8:2935353-4994972	chr8:4317586-4317595	CSMD1	1.15352	0.410111	0.00491281	0.282704
chr14	41835564	41835671	108	chr14:41607570-41904549	chr14:41835564-41835671	LRFN5	4.17126	1.48372	0.00493348	0.282704
chr3	173840900	173840945	46	chr3:173396284-174286644	chr3:173840900-173841100	NLGN1	2.48922	0.885453	0.00493509	0.282704
chr1	54638519	54638580	62	chr1:54542257-54639192	chr1:54638379-54638790	ACOT11	-5.28594	1.88077	0.00494607	0.282704
chr2	114713249	114713262	14	chr2:114442299-115845780	chr2:114713056-114713310	DPP10	3.046	1.08384	0.00494827	0.282704
chr2	197935022	197935031	10	chr2:197804593-198572581	chr2:197934948-197935078	PLCL1	4.52669	1.61103	0.00495714	0.282704
chr9	33307991	33308057	67	chr9:33290512-33371157	chr9:33307873-33308088	NFX1	2.58253	0.919122	0.00495757	0.282704
chr17	69242657	69242728	72	chr17:69147214-69244846	chr17:69242657-69242728	ABCA10	5.00452	1.78197	0.00497848	0.282704
chrY	14732431	14732532	102	chrY:14522573-14845650	chrY:14732431-14732532	NLGN4Y	4.79738	1.70852	0.00498626	0.282704
chr10	116922793	116922855	63	chr10:116881477-117126586	chr10:116922793-116922927	SHTN1	4.65373	1.65768	0.00499463	0.282704
chr8	4635141	4635186	46	chr8:2935353-4994972	chr8:4635141-4635186	CSMD1	1.11546	0.397445	0.00500702	0.282704
chr10	60497193	60497237	45	chr10:60026298-60733490	chr10:60497192-60497237	ANK3	4.94022	1.76064	0.00501736	0.282704
chr5	138880271	138880285	15	chr5:138610967-138935034	chr5:138880271-138880285	CTNNA1	3.16783	1.12911	0.00502244	0.282704
chr3	183740386	183740393	8	chr3:183697797-183812624	chr3:183740386-183740393	YEATS2	8.56354	3.05268	0.00502769	0.282704
chr6	101911295	101911317	23	chr6:101181257-102070083	chr6:101911295-101911317	GRIK2	1.10361	0.393483	0.00503613	0.282704
chr15	80540174	80540177	4	chr15:80404350-80597933	chr15:80540174-80540177	ARNT2	2.05854	0.734178	0.00504929	0.282704
chr9	20819313	20819353	41	chr9:20658309-20995955	chr9:20819224-20819501	FOCAD	3.21719	1.14785	0.00506593	0.282704
chr11	72288347	72288379	33	chr11:72285495-72434680	chr11:72288228-72288487	CLPB	3.56457	1.27197	0.00507243	0.282704
chr12	75384911	75384968	58	chr12:75275979-75390928	chr12:75384911-75384968	CAPS2	3.61068	1.28859	0.0050779	0.282704
chr16	82170137	82170181	45	chr16:82147798-82170224	chr16:82170137-82170181	MPHOSPH6	1.22995	0.43905	0.00508838	0.282704
chr3	33299135	33299142	8	chr3:33277025-33403662	chr3:33299135-33299142	FBXL2	2.90941	1.03865	0.00509213	0.282704
chr6	42647475	42647485	11	chr6:42564062-42693504	chr6:42647465-42647575	UBR2	-4.8114	1.71773	0.00509417	0.282704
chr2	61015630	61015636	7	chr2:60940222-61018259	chr2:61015568-61015636	PUS10	6.11515	2.18328	0.00509606	0.282704
chr4	158218948	158218954	7	chr4:158201604-158255416	chr4:158218925-158218992	TMEM144	4.4498	1.58875	0.00509741	0.282704
chr3	121136856	121136862	7	chr3:120908072-121424761	chr3:121136579-121136862	STXBP5L	2.59492	0.926507	0.00509827	0.282704
chr18	61341389	61341433	45	chr18:61333430-61555779	chr18:61341389-61341433	CDH20	-2.28745	0.81687	0.00510621	0.282705
chr8	106733746	106733771	26	chr8:106359476-106752694	chr8:106733746-106733771	OXR1	3.73414	1.33509	0.00515927	0.284818
chr8	4188248	4188295	48	chr8:2935353-4994972	chr8:4188248-4188295	CSMD1	1.17971	0.421798	0.00516035	0.284818
chr16	6992427	6992488	62	chr16:5239802-7713340	chr16:6992398-6992488	RBFOX1	-4.92327	1.76095	0.005177	0.285286
chr16	6881484	6881529	46	chr16:5239802-7713340	chr16:6881484-6881529	RBFOX1	1.62163	0.580123	0.00518484	0.285286
chr7	90390043	90390059	17	chr7:90335223-90391453;chr7:90383721-90513402	chr7:90389892-90390059;chr7:90389892-90390059	GTPBP10;CLDN12	2.21733	0.793413	0.00519514	0.285321
chr4	30930867	30930909	43	chr4:30720415-31146805	chr4:30930818-30930909	PCDH7	3.87414	1.38658	0.00520562	0.285321
chr10	126579326	126579378	53	chr10:126424997-126798708	chr10:126579326-126579378	C10orf90	4.79835	1.71751	0.00520947	0.285321
chr12	44747842	44747856	15	chr12:44508275-44921848	chr12:44747707-44747921	NELL2	6.3623	2.27898	0.0052427	0.285976
chr14	51083489	51083575	87	chr14:50975262-51096061	chr14:51083489-51083575	TRIM9	1.86088	0.666892	0.0052646	0.285976
chr16	10066645	10066713	69	chr16:9753404-10182928	chr16:10066630-10066729	GRIN2A	2.63442	0.944114	0.00526497	0.285976
chr1	65030629	65030714	86	chr1:64833229-65067754	chr1:65030629-65030714	JAK1	2.50927	0.899551	0.00527943	0.285976
chr6	154760883	154760925	43	chr6:154733378-154834244	chr6:154760883-154760925	SCAF8	3.3156	1.18915	0.00529987	0.285976
chr8	4390435	4390479	45	chr8:2935353-4994972	chr8:4390435-4390479	CSMD1	1.1357	0.407362	0.00530436	0.285976
chr2	106844036	106844047	12	chr2:106801600-106887108	chr2:106844018-106844047	ST6GAL2	1.20561	0.432445	0.00530515	0.285976
chr1	10260601	10260610	10	chr1:10210570-10381603	chr1:10260601-10260689	KIF1B	5.73226	2.05614	0.00530554	0.285976
chr16	24682448	24682508	61	chr16:24610209-24827632	chr16:24682448-24682508	TNRC6A	5.52057	1.98048	0.00531179	0.285976
chr1	243788470	243788523	54	chr1:243488233-243851079	chr1:243788470-243788523	AKT3	6.19986	2.22486	0.005326	0.285976
chr17	58981754	58981757	4	chr17:58755854-58985179	chr17:58981754-58981761	PPM1E	5.8307	2.09243	0.00532698	0.285976
chr12	98735026	98735065	40	chr12:98645290-98735433;chr12:98726457-99984654	chr12:98734991-98735081;chr12:98734991-98735081	APAF1;ANKS1B	5.08435	1.82468	0.00532915	0.285976
chr11	89028456	89028560	105	chr11:88504576-89065945	chr11:89028456-89028560	GRM5	3.07023	1.10192	0.00533203	0.285976
chr5	59481940	59481958	19	chr5:58969038-60522120	chr5:59481822-59481992	PDE4D	7.5989	2.72738	0.00533372	0.285976
chrX	107088422	107088435	14	chrX:107064420-107118823	chrX:107088422-107088435	RBM41	3.63419	1.30497	0.00535478	0.286405
chr13	107493777	107493830	54	chr13:107163510-107867496	chr13:107493767-107493851	FAM155A	2.34836	0.843309	0.0053578	0.286405
chr11	117076912	117076984	73	chr11:116843402-117098437	chr11:117076899-117077152	SIK3	2.48136	0.891484	0.00537908	0.286672
chr4	48857765	48857787	23	chr4:48805212-48861817	chr4:48857765-48857787	OCIAD1	1.38499	0.497839	0.00540227	0.286672
chr1	39529360	39529438	79	chr1:39491636-39529869	chr1:39529360-39529438	BMP8A	1.26741	0.455643	0.00540958	0.286672
chr3	160777121	160777184	64	chr3:160755602-161078902	chr3:160777121-160777184	PPM1L	4.40619	1.58428	0.00541588	0.286672
chr13	67150136	67150154	19	chr13:66302834-67230445	chr13:67150119-67150332	PCDH9	5.16285	1.85655	0.00542102	0.286672
chr5	146146229	146146233	5	chr5:146110566-146182696	chr5:146146092-146146302	LARS1	3.35259	1.20588	0.00543246	0.286672
chr8	4933498	4933597	100	chr8:2935353-4994972	chr8:4933498-4933597	CSMD1	1.37937	0.496168	0.00543525	0.286672
chr2	199335512	199335521	10	chr2:199269500-199471266	chr2:199335512-199335521	SATB2	3.15714	1.13575	0.00543944	0.286672
chr2	77241911	77241985	75	chr2:76747719-77593319	chr2:77241911-77242113	LRRTM4	3.37774	1.2152	0.00544306	0.286672
chr8	106720608	106720637	30	chr8:106359476-106752694	chr8:106720541-106720637	OXR1	4.59699	1.65385	0.00544319	0.286672
chr2	222909630	222909640	11	chr2:222860942-222944639	chr2:222909630-222909640	ACSL3	1.64698	0.592715	0.00545759	0.286766
chr2	152356693	152356739	47	chr2:152335174-152649826	chr2:152356693-152356739	FMNL2	4.19358	1.50941	0.00546453	0.286766
chr14	20451378	20451399	22	chr14:20446401-20455089	chr14:20451336-20451593	OSGEP	1.72866	0.622393	0.00547874	0.286766
chr7	79347139	79347169	31	chr7:78017055-79453667	chr7:79347139-79347169	MAGI2	1.39683	0.502987	0.00548518	0.286766
chr8	26645198	26645213	16	chr8:26514031-26658178	chr8:26645142-26645398	DPYSL2	3.29379	1.18607	0.0054852	0.286766
chr17	45647435	45647461	27	chr17:45620344-45835826	chr17:45647435-45647461	LINC02210-CRHR1	6.33214	2.28087	0.00549983	0.28711
chr17	2672085	2672107	23	chr17:2593210-2685615	chr17:2671994-2672266	PAFAH1B1	3.95578	1.42519	0.00550955	0.287187
chr7	88169184	88169203	20	chr7:87934143-88202889	chr7:88169078-88169245	ADAM22	3.24918	1.17102	0.00552576	0.287187
chr16	5009559	5009585	27	chr16:4958330-5019157	chr16:5009329-5009600	SEC14L5	1.94832	0.702288	0.00553294	0.287187
chr14	79152273	79152317	45	chr14:78170373-79868290	chr14:79152273-79152317	NRXN3	1.00363	0.361957	0.00555794	0.287187
chr2	76940239	76940285	47	chr2:76747719-77593319	chr2:76940239-76940304	LRRTM4	4.7196	1.70223	0.00556106	0.287187
chr18	36165814	36165832	19	chr18:36129444-36180557	chr18:36165662-36165870	ELP2	2.17014	0.782757	0.00556383	0.287187
chr8	17682336	17682370	35	chr8:17643795-17800917	chr8:17682187-17682485	MTUS1	4.13857	1.4928	0.00556519	0.287187
chr6	72107602	72107637	36	chr6:71886703-72403143	chr6:72107602-72107637	RIMS1	4.861	1.7534	0.00556573	0.287187
chr1	117402174	117402184	11	chr1:117367449-117528872	chr1:117402174-117402184	MAN1A2	1.13945	0.411165	0.00558396	0.287386
chr14	71358928	71358955	28	chr14:71320449-71741229	chr14:71358886-71358955	SIPA1L1	1.87695	0.677317	0.0055857	0.287386
chr2	99470860	99470925	66	chr2:99400475-99490035	chr2:99470561-99470925	REV1	5.09481	1.83901	0.00559848	0.287628
chr1	241280622	241280636	15	chr1:240775514-241357230	chr1:241280622-241280636	RGS7	8.08927	2.92108	0.00561813	0.288222
chr14	78343071	78343131	61	chr14:78170373-79868290	chr14:78343071-78343131	NRXN3	1.19476	0.431772	0.00565559	0.288388
chr19	53544100	53544133	34	chr19:53519527-53580269	chr19:53544100-53544133	ZNF331	4.84566	1.75121	0.00565679	0.288388
chr1	155883270	155883279	10	chr1:155859567-155885199	chr1:155883270-155883279	SYT11	-10.7347	3.87968	0.00565913	0.288388
chr3	15410385	15410396	12	chr3:15381275-15440566	chr3:15410351-15410586	METTL6	1.7581	0.635432	0.00566123	0.288388
chr15	65789279	65789303	25	chr15:65658046-65792293;chr15:65726054-65891989	chr15:65789279-65789359;chr15:65789279-65789359	DENND4A;RAB11A	3.95647	1.43001	0.00566181	0.288388
chr14	72214713	72214730	18	chr14:71932429-72566530	chr14:72214713-72214730	RGS6	2.54261	0.919356	0.00568115	0.28896
chr12	59783729	59783752	24	chr12:59596029-59789855	chr12:59783729-59783782	SLC16A7	2.73116	0.987793	0.00569384	0.289194
chr9	33043861	33043920	60	chr9:33041765-33076674	chr9:33043855-33043930	SMU1	2.47439	0.895122	0.00570439	0.289259
chr7	146288082	146288151	70	chr7:146116002-148420998	chr7:146288053-146288280	CNTNAP2	3.03276	1.09741	0.0057176	0.289259
chr2	29158778	29158795	18	chr2:29097705-29189643	chr2:29158778-29158795	CLIP4	3.2942	1.19227	0.00572791	0.289259
chr13	102024491	102024498	8	chr13:101710804-102402457	chr13:102024491-102024498	FGF14	3.29838	1.19378	0.00572794	0.289259
chr5	122031402	122031407	6	chr5:121961975-122075570	chr5:122031395-122031447	SRFBP1	3.07735	1.11403	0.00573854	0.289259
chr6	29592849	29592902	54	chr6:29555629-29633976	chr6:29592849-29592902	GABBR1	1.78154	0.645004	0.0057438	0.289259
chr7	101312368	101312416	49	chr7:101310914-101321823	chr7:101312368-101312420	IFT22	2.84948	1.03227	0.0057728	0.290309
chr12	50512281	50512327	47	chr12:50504985-50748657	chr12:50512281-50512327	DIP2B	6.02159	2.18205	0.0057872	0.290623
chr19	12246201	12246226	26	chr19:12224686-12294887	chr19:12246106-12246250	ZNF44	2.19067	0.79401	0.00579795	0.290754
chr12	98929121	98929187	67	chr12:98726457-99984654	chr12:98929121-98929187	ANKS1B	5.00224	1.81408	0.00582525	0.291712
chr11	73885366	73885416	51	chr11:73876699-73931114	chr11:73885366-73885416	PAAF1	-5.27307	1.91304	0.00584454	0.292268
chr17	3491595	3491628	34	chr17:3440019-3513852;chr17:3472374-3503405	chr17:3491469-3491673	SPATA22;ASPA	2.17268	0.788633	0.00586926	0.293093
chr3	23921053	23921119	67	chr3:23889951-23946591;chr3:23916591-23924374	chr3:23921053-23921155	NKIRAS1;RPL15	3.86313	1.4029	0.00589291	0.293862
chr15	42542186	42542222	37	chr15:42491233-42545356;chr15:42497395-42548786;chr15:42537820-42548802	chr15:42542085-42542357;chr15:42542085-42542357	SNAP23;AC018362.3;LRRC57	4.0041	1.45611	0.00596197	0.296314
chr12	79412006	79412014	9	chr12:78863993-79452008	chr12:79412006-79412014	SYT1	4.92955	1.79265	0.00596202	0.296314
chr10	68356998	68357045	48	chr10:68341107-68407294	chr10:68356897-68357086	RUFY2	4.37272	1.59055	0.00597443	0.296314
chr15	30942729	30942802	74	chr15:30890559-30943108;chr15:30938941-30991628	chr15:30942729-30942802;chr15:30942729-30942802	FAN1;MTMR10	-1.72738	0.628491	0.00598769	0.296314
chr10	73622731	73622860	130	chr10:73497538-73625953	chr10:73622731-73622860	USP54	-12.833	4.66922	0.00598824	0.296314
chr3	49963994	49964040	47	chr3:49940007-50100045	chr3:49963932-49964184	RBM6	4.23219	1.5402	0.0059994	0.296314
chr4	143462747	143462779	33	chr4:143336762-143474568	chr4:143462684-143462898	GAB1	3.95682	1.44021	0.00600703	0.296314
chr16	6680537	6680545	9	chr16:5239802-7713340	chr16:6680524-6680545	RBFOX1	4.11478	1.49775	0.00600856	0.296314
chr4	67470400	67470424	25	chr4:67468762-67545503	chr4:67470314-67470614	CENPC	2.55666	0.931409	0.00605218	0.298053
chr1	153640570	153640594	25	chr1:153633982-153646306	chr1:153640506-153640660	CHTOP	4.77223	1.73958	0.00608196	0.298681
chr17	31204530	31204603	74	chr17:31094927-31382116	chr17:31204530-31204603	NF1	3.49953	1.27611	0.00610038	0.298681
chr6	107886072	107886136	65	chr6:107867756-107958208	chr6:107886072-107886136	SEC63	8.4162	3.06901	0.00610078	0.298681
chr15	61861857	61861882	26	chr15:61852389-62060473	chr15:61861843-61862094	VPS13C	4.44906	1.62241	0.00610185	0.298681
chr10	115117453	115117484	32	chr10:115093365-115948999	chr10:115117326-115117826	ATRNL1	2.83078	1.03238	0.00610681	0.298681
chr7	108282966	108283006	41	chr7:108147623-108456717	chr7:108282966-108283006	NRCAM	1.41858	0.517562	0.00612741	0.299116
chr3	192703866	192703998	133	chr3:192139395-192767764	chr3:192703866-192703998	FGF12	3.12409	1.13992	0.00613249	0.299116
chr10	3120752	3120806	55	chr10:3066333-3137718	chr10:3120682-3120806	PFKP	-1.75433	0.640795	0.00618629	0.301328
chr3	76007668	76007697	30	chr3:75906695-77649964	chr3:76007668-76007697	ROBO2	2.51954	0.920818	0.00621531	0.302263
chr1	1477823	1477854	32	chr1:1471765-1497848	chr1:1477823-1477854	ATAD3B	2.6735	0.977277	0.00622555	0.302263
chr2	77435812	77435818	7	chr2:76747719-77593319	chr2:77435735-77435857	LRRTM4	4.59165	1.67887	0.00623871	0.302263
chr2	85546566	85546598	33	chr2:85544720-85561547	chr2:85546472-85546665	GGCX	-3.78558	1.38416	0.00623939	0.302263
chr14	78393278	78393304	27	chr14:78170373-79868290	chr14:78393269-78393433	NRXN3	4.7002	1.71996	0.00628103	0.303019
chr8	58419654	58419670	17	chr8:58411359-58451501	chr8:58419643-58419726	UBXN2B	6.98635	2.55716	0.00629367	0.303019
chr3	173879046	173879072	27	chr3:173396284-174286644	chr3:173878958-173879215	NLGN1	5.67091	2.07632	0.00630985	0.303019
chr13	35073677	35073780	104	chr13:34942287-35673022	chr13:35073676-35073867	NBEA	5.36672	1.96515	0.00631519	0.303019
chr5	22799009	22799034	26	chr5:21750673-22853344	chr5:22798990-22799091	CDH12	3.84503	1.40835	0.00633012	0.303019
chr6	131058908	131058939	32	chr6:130839347-131063322	chr6:131058833-131058974	EPB41L2	2.46988	0.904702	0.00633245	0.303019
chr4	21281306	21281315	10	chr4:20728606-21948772	chr4:21281079-21281367	KCNIP4	2.23793	0.819966	0.00634691	0.303019
chr1	47047813	47047820	8	chr1:47023669-47050751	chr1:47047813-47047820	CYP4X1	2.4599	0.901604	0.00636502	0.303019
chr1	19217508	19217515	8	chr1:19215660-19251527	chr1:19217282-19217515	EMC1	2.78756	1.02171	0.00636553	0.303019
chr5	38968582	38968626	45	chr5:38937920-39074399	chr5:38968486-38968707	RICTOR	2.33734	0.857006	0.00638492	0.303019
chr6	107513944	107514008	65	chr6:107490106-107661306	chr6:107513944-107514008	SOBP	3.38623	1.24166	0.00638798	0.303019
chr17	17859342	17859364	23	chr17:17843511-17972422	chr17:17859139-17859364	TOM1L2	2.02945	0.744233	0.00639328	0.303019
chr2	218235279	218235305	27	chr2:218217141-218254356	chr2:218235279-218235305	ARPC2	3.38074	1.23982	0.0063951	0.303019
chr7	39950700	39950745	46	chr7:39950121-40099580	chr7:39950700-39950745	CDK13	4.20812	1.54337	0.00639953	0.303019
chr17	2672173	2672225	53	chr17:2593210-2685615	chr17:2671994-2672266	PAFAH1B1	4.3195	1.58434	0.00640351	0.303019
chr16	6791035	6791047	13	chr16:5239802-7713340	chr16:6790956-6791181	RBFOX1	2.7885	1.02284	0.00640604	0.303019
chr4	78255370	78255374	5	chr4:78057323-78544269	chr4:78255370-78255374	FRAS1	5.77398	2.11827	0.00641448	0.303019
chr2	55297605	55297614	10	chr2:55287842-55419895	chr2:55297433-55297690	CCDC88A	2.64734	0.97122	0.00641479	0.303019
chr11	33641293	33641307	15	chr11:33376083-33674102	chr11:33641293-33641307	KIAA1549L	2.821	1.03497	0.00641676	0.303019
chr12	16400449	16400460	12	chr12:16347142-16609259	chr12:16400449-16400460	MGST1	1.16281	0.426678	0.00642497	0.303019
chr8	116788353	116788395	43	chr8:116766505-116849463	chr8:116788234-116788456	UTP23	4.4463	1.63238	0.00645322	0.303433
chr1	72157101	72157118	18	chr1:71395943-72282539	chr1:72157074-72157118	NEGR1	4.69996	1.72566	0.00645807	0.303433
chr15	34144765	34144794	30	chr15:34140674-34210096	chr15:34144599-34144858	KATNBL1	3.12026	1.14568	0.00645929	0.303433
chr2	101868915	101868917	3	chr2:101696850-101894689	chr2:101868889-101868917	MAP4K4	1.85781	0.68273	0.00650554	0.304107
chr22	25725683	25725692	10	chr22:25564675-25729294	chr22:25725676-25725692	GRK3	4.33004	1.59142	0.00651098	0.304107
chr11	93734945	93734995	51	chr11:93729948-93784391	chr11:93734902-93735049	TAF1D	4.16077	1.52942	0.00651855	0.304107
chr15	25341715	25341720	6	chr15:25333728-25439051	chr15:25341500-25341783	UBE3A	1.48587	0.546351	0.00653562	0.304107
chr1	150617456	150617465	10	chr1:150600851-150629612	chr1:150617415-150617606	ENSA	2.42639	0.892238	0.00653926	0.304107
chr6	99464592	99464603	12	chr6:99432325-99521728	chr6:99464592-99464603	USP45	1.59991	0.58839	0.00654523	0.304107
chr16	7054344	7054396	53	chr16:5239802-7713340	chr16:7054344-7054396	RBFOX1	6.0088	2.21	0.00654963	0.304107
chr2	197978345	197978383	39	chr2:197804593-198572581	chr2:197978299-197978383	PLCL1	5.71543	2.1021	0.00654973	0.304107
chr7	111779494	111779500	7	chr7:111726110-112206407	chr7:111779494-111779639	DOCK4	2.38138	0.876056	0.00656193	0.304107
chr20	8482203	8482230	28	chr20:8077251-8968360	chr20:8482143-8482381	PLCB1	3.02789	1.11405	0.00656979	0.304107
chr2	141970027	141970131	105	chr2:140231423-142131016	chr2:141970005-141970177	LRP1B	7.18803	2.64479	0.00657166	0.304107
chr6	68978331	68978361	31	chr6:68635282-69389506	chr6:68978331-68978361	ADGRB3	7.23511	2.66233	0.00657599	0.304107
chr6	153010899	153010907	9	chr6:153004459-153131282	chr6:153010899-153010907	RGS17	3.64569	1.34277	0.00662651	0.305326
chr14	57201667	57201682	16	chr14:57200507-57268905	chr14:57201667-57201682	EXOC5	7.03686	2.59182	0.00662698	0.305326
chr5	167658227	167658370	144	chr5:167284799-168264157	chr5:167658227-167658430	TENM2	3.20087	1.17914	0.00663587	0.305326
chr2	77342852	77342858	7	chr2:76747719-77593319	chr2:77342852-77342858	LRRTM4	1.17646	0.433504	0.00665097	0.305326
chr3	76420198	76420289	92	chr3:75906695-77649964	chr3:76420198-76420289	ROBO2	1.75512	0.646732	0.00665111	0.305326
chr20	59872196	59872247	52	chr20:59863564-59933655	chr20:59872178-59872247	SYCP2	5.41682	1.9961	0.00665372	0.305326
chr8	18067145	18067151	7	chr8:18055992-18084998	chr8:18067136-18067151	ASAH1	2.66884	0.983778	0.0066707	0.305355
chr1	241292127	241292137	11	chr1:240775514-241357230	chr1:241292025-241292243	RGS7	2.97603	1.09703	0.00667148	0.305355
chr17	30781565	30781593	29	chr17:30769388-30824692	chr17:30781463-30781786	CRLF3	2.3127	0.852942	0.00669916	0.306229
chr3	179369232	179369281	50	chr3:179347709-179394936	chr3:179369232-179369329	MFN1	2.97274	1.09669	0.00671522	0.306366
chr7	22165898	22165939	42	chr7:22118236-22357154	chr7:22165881-22165939	RAPGEF5	2.25805	0.833155	0.00672356	0.306366
chr5	146146887	146146890	4	chr5:146110566-146182696	chr5:146146768-146146917	LARS1	2.62882	0.970136	0.0067335	0.306366
chr8	1681361	1681383	23	chr8:737628-1708476	chr8:1681361-1681383	DLGAP2	3.34716	1.2353	0.00673653	0.306366
chr2	141729204	141729224	21	chr2:140231423-142131016	chr2:141729180-141729224	LRP1B	3.19074	1.17784	0.00674896	0.30654
chr16	10073029	10073120	92	chr16:9753404-10182928	chr16:10073023-10073212	GRIN2A	3.13171	1.15742	0.00681484	0.309139
chr12	98930357	98930433	77	chr12:98726457-99984654	chr12:98930357-98930433	ANKS1B	4.25071	1.57174	0.00684147	0.309702
chr10	63458405	63458449	45	chr10:63167221-63521850	chr10:63458228-63458449	JMJD1C	3.70456	1.36987	0.00684464	0.309702
chr1	21144327	21144394	68	chr1:20806292-21176888	chr1:21144327-21144394	EIF4G3	6.78425	2.50932	0.00685894	0.309956
chr11	113252152	113252180	29	chr11:112961247-113278436	chr11:113252152-113252243	NCAM1	3.95726	1.4647	0.00689731	0.310646
chr5	167651541	167651546	6	chr5:167284799-168264157	chr5:167651352-167651595	TENM2	4.13525	1.5306	0.00689833	0.310646
chr7	100118549	100118575	27	chr7:100107070-100119841	chr7:100118545-100118635	TAF6	2.56795	0.950546	0.00690172	0.310646
chr11	22195597	22195629	33	chr11:21799934-22283357	chr11:22195430-22195642	ANO5	4.18564	1.54955	0.00690905	0.310646
chr10	14218595	14218609	15	chr10:13643706-14462142	chr10:14218595-14218729	FRMD4A	3.31871	1.22888	0.00692154	0.310816
chr15	65788173	65788188	16	chr15:65658046-65792293;chr15:65726054-65891989	chr15:65788173-65788188;chr15:65788173-65788188	DENND4A;RAB11A	-2.49285	0.923308	0.00693581	0.311065
chr3	155823465	155823478	14	chr3:155763043-155854442;chr3:155821024-155854456	chr3:155823413-155823646;chr3:155823413-155823646	AC104472.3;SLC33A1	4.14213	1.53545	0.00698261	0.312547
chr14	45132574	45132577	4	chr14:45115599-45135319	chr14:45132427-45132708	FKBP3	4.48785	1.66429	0.00700596	0.312547
chr7	139368658	139368663	6	chr7:139340359-139423457;chr7:139341360-139422599	chr7:139368483-139368754	LUC7L2;FMC1-LUC7L2	2.04581	0.758675	0.00700599	0.312547
chr8	81704413	81704470	58	chr8:81701334-81732903	chr8:81704413-81704470	ZFAND1	5.38694	1.99774	0.00700703	0.312547
chr13	102257584	102257612	29	chr13:101710804-102402457	chr13:102257584-102257612	FGF14	2.23095	0.827448	0.00701405	0.312547
chr13	19679396	19679444	49	chr13:19674752-19783019	chr13:19679250-19679491	PSPC1	3.78955	1.4058	0.00702495	0.312547
chr12	48919985	48920075	91	chr12:48903503-48957365;chr12:48904110-48931840	chr12:48919858-48920091;chr12:48919858-48920091	AC073610.2;CCDC65	3.02727	1.12319	0.00703359	0.312547
chr12	123927135	123927203	69	chr12:123762188-123935720;chr12:123918660-123972831	chr12:123927045-123927216;chr12:123927045-123927216	DNAH10;CCDC92	2.59082	0.961492	0.00704764	0.312547
chr8	26645142	26645145	4	chr8:26514031-26658178	chr8:26645142-26645398	DPYSL2	2.56653	0.95262	0.00705625	0.312547
chr9	10506534	10506602	69	chr9:8314246-10612723	chr9:10506534-10506602	PTPRD	5.96754	2.21499	0.00705652	0.312547
chr4	21461339	21461346	8	chr4:20728606-21948772	chr4:21461249-21461394	KCNIP4	2.83527	1.05269	0.00707397	0.312558
chr18	31893023	31893072	50	chr18:31829180-31953136	chr18:31893023-31893072	TRAPPC8	2.23028	0.828077	0.0070743	0.312558
chr14	73144180	73144242	63	chr14:73136418-73223691	chr14:73144121-73144314	PSEN1	4.64131	1.72358	0.00708475	0.312595
chr16	12989799	12989840	42	chr16:12901598-13240416	chr16:12989799-12989840	SHISA9	-11.1709	4.14955	0.00710091	0.312595
chr2	169954294	169954380	87	chr2:169827454-170084131	chr2:169954264-169954380	UBR3	4.9297	1.83123	0.00710233	0.312595
chr13	107660210	107660281	72	chr13:107163510-107867496	chr13:107660167-107660335	FAM155A	3.91454	1.45435	0.00711109	0.312595
chr8	86464047	86464049	3	chr8:86342547-86478420	chr8:86463930-86464049	WWP1	-5.08758	1.89066	0.00712579	0.312595
chr5	147733693	147733722	30	chr5:147585438-147782775	chr5:147733693-147733764	JAKMIP2	4.98741	1.8535	0.00712775	0.312595
chr7	22170263	22170297	35	chr7:22118236-22357154	chr7:22170183-22170336	RAPGEF5	2.34717	0.872454	0.00713857	0.312685
chr13	107792499	107792510	12	chr13:107163510-107867496	chr13:107792499-107792531	FAM155A	4.58478	1.70472	0.00715665	0.313093
chr13	26369307	26369353	47	chr13:26254104-26405238	chr13:26369307-26369353	CDK8	1.46675	0.545462	0.00716663	0.313145
chr16	6867621	6867651	31	chr16:5239802-7713340	chr16:6867437-6867651	RBFOX1	3.60188	1.34056	0.00721289	0.314765
chr2	32308361	32308383	23	chr2:32277904-32316594	chr2:32308135-32308388	YIPF4	2.12295	0.7903	0.00722567	0.314765
chr6	126082968	126083074	107	chr6:125986479-126203817	chr6:126082968-126083074	TRMT11	5.97378	2.22463	0.00724664	0.314765
chr2	15520289	15520319	31	chr2:15166914-15561334	chr2:15520289-15520319	NBAS	3.94844	1.47049	0.00725046	0.314765
chr2	135688815	135688830	16	chr2:135531455-135725270	chr2:135688789-135688830	R3HDM1	7.47362	2.78362	0.00725608	0.314765
chr5	17110115	17110170	56	chr5:17065598-17276843	chr5:17110087-17110170	BASP1	2.98574	1.11208	0.00725667	0.314765
chr5	178124153	178124175	23	chr5:178113532-178126081	chr5:178124153-178124175	N4BP3	1.12028	0.417839	0.00733724	0.317584
chr13	96597049	96597155	107	chr13:96090839-96839562	chr13:96597049-96597155	HS6ST3	4.72867	1.76423	0.00735549	0.317584
chr14	79114650	79114669	20	chr14:78170373-79868290	chr14:79114384-79114790	NRXN3	3.51754	1.3127	0.00737055	0.317584
chr11	83743622	83743635	14	chr11:83455012-85627922	chr11:83743466-83743729	DLG2	3.21662	1.20041	0.00737097	0.317584
chr17	3599885	3599892	8	chr17:3565444-3609411;chr17:3585149-3636249	chr17:3599885-3599892	TRPV1;AC027796.3	-6.00352	2.24056	0.00737385	0.317584
chr1	45512143	45512219	77	chr1:45500300-45513382;chr1:45511036-45523047	chr1:45512132-45512219;chr1:45512132-45512219	MMACHC;PRDX1	5.86561	2.18914	0.00737512	0.317584
chr18	3707432	3707472	41	chr18:3496032-4455307	chr18:3707323-3707500	DLGAP1	4.06359	1.51775	0.00741989	0.31838
chr15	32772434	32772453	20	chr15:32765544-33194714	chr15:32772434-32772453	FMN1	1.19165	0.445091	0.0074213	0.31838
chr5	161524445	161524515	71	chr5:161288429-161549044	chr5:161524382-161524520	GABRB2	3.99927	1.49377	0.00742199	0.31838
chr15	55372596	55372615	20	chr15:55340032-55408510	chr15:55372547-55372653	CCPG1	4.79455	1.79128	0.00743724	0.31838
chr15	83525057	83525076	20	chr15:83447228-83618743	chr15:83525057-83525076	SH3GL3	-5.61716	2.09886	0.00744422	0.31838
chr19	21407192	21407242	51	chr19:21397119-21427577;chr19:21405159-21491266	chr19:21407161-21407242;chr19:21407161-21407242	ZNF493;AC010615.4	2.698	1.00833	0.00745716	0.31838
chr10	82372642	82372658	17	chr10:81875194-82987179	chr10:82372642-82372868	NRG3	3.10893	1.16205	0.00746408	0.31838
chr3	63824761	63824804	44	chr3:63819299-63848636	chr3:63824582-63824804	C3orf49	2.6585	0.993699	0.00746502	0.31838
chr9	20807904	20807940	37	chr9:20658309-20995955	chr9:20807904-20808041	FOCAD	6.05848	2.26503	0.00747758	0.318534
chr9	135708739	135708772	34	chr9:135702185-135795508	chr9:135708739-135708818	KCNT1	4.33999	1.62286	0.00748882	0.318632
chr2	77020360	77020368	9	chr2:76747719-77593319	chr2:77020360-77020368	LRRTM4	3.85116	1.44045	0.00750449	0.318918
chr2	135684271	135684296	26	chr2:135531455-135725270	chr2:135684271-135684296	R3HDM1	-4.08519	1.52924	0.0075538	0.320632
chr22	17995904	17995976	73	chr22:17787649-18024561	chr22:17995904-17996104	MICAL3	-5.88885	2.20516	0.00757424	0.320889
chr15	83131532	83131556	25	chr15:83107572-83144854;chr15:83112738-83207823	chr15:83131532-83131556	TM6SF1;HDGFL3	6.0952	2.28326	0.00759602	0.320889
chr12	72575544	72575547	4	chr12:72087266-72670758	chr12:72575544-72575547	TRHDE	3.02203	1.13244	0.00761684	0.320889
chr1	44630173	44630187	15	chr1:44405194-44651724	chr1:44630127-44630206	RNF220	1.86694	0.699616	0.00761857	0.320889
chr3	76398842	76398926	85	chr3:75906695-77649964	chr3:76398842-76398926	ROBO2	3.79023	1.42048	0.00762434	0.320889
chr16	10065860	10065899	40	chr16:9753404-10182928	chr16:10065813-10065899	GRIN2A	3.87818	1.45356	0.00762898	0.320889
chr12	77430239	77430269	31	chr12:77324641-78213010	chr12:77430239-77430269	NAV3	4.68465	1.75596	0.00763351	0.320889
chr16	19764938	19764946	9	chr16:19716456-19858467	chr16:19764898-19764988	IQCK	4.70509	1.76377	0.00763886	0.320889
chr13	19714633	19714643	11	chr13:19674752-19783019	chr13:19714558-19714774	PSPC1	3.20856	1.20288	0.00764421	0.320889
chr2	69481847	69481903	57	chr2:69457997-69674349	chr2:69481847-69481950	AAK1	5.84088	2.18994	0.00764986	0.320889
chr8	4954997	4955071	75	chr8:2935353-4994972	chr8:4954997-4955071	CSMD1	1.19907	0.449824	0.00768434	0.321071
chr19	36589165	36589173	9	chr19:36534774-36605276	chr19:36589165-36589173	ZNF529	3.27549	1.2288	0.00768502	0.321071
chr4	101151928	101151937	10	chr4:101023409-101348278	chr4:101151928-101151937	PPP3CA	3.53977	1.32803	0.00768887	0.321071
chr14	74058828	74058841	14	chr14:74019349-74082863;chr14:74056847-74084492	chr14:74058828-74058842;chr14:74058828-74058842	BBOF1;ALDH6A1	-5.20598	1.95332	0.00769428	0.321071
chr6	75638015	75638042	28	chr6:75601509-75718281	chr6:75637940-75638062	SENP6	3.88145	1.45646	0.00769922	0.321071
chr11	18010143	18010149	7	chr11:17788048-18013047	chr11:18010143-18010149	SERGEF	3.68351	1.38278	0.00772507	0.321772
chr17	3491947	3491953	7	chr17:3440019-3513852;chr17:3472374-3503405	chr17:3491872-3492151	SPATA22;ASPA	3.50739	1.31701	0.00774128	0.322071
chr9	129913913	129913965	53	chr9:129887187-130043194	chr9:129913913-129914153	FNBP1	3.50042	1.31549	0.00779259	0.323804
chr7	137383300	137383320	21	chr7:137381037-137847092	chr7:137383300-137383320	DGKI	2.89118	1.08673	0.00780397	0.323804
chr3	85549916	85549931	16	chr3:84958981-86074429	chr3:85549916-85549931	CADM2	1.09567	0.411916	0.00781588	0.323804
chr12	120644879	120644898	20	chr12:120640552-120667324	chr12:120644844-120645095	CABP1	3.54931	1.33447	0.00782048	0.323804
chr8	38241485	38241521	37	chr8:38225218-38275558	chr8:38241485-38241604	DDHD2	3.068	1.15365	0.00782832	0.323804
chr19	14546385	14546450	66	chr19:14517085-14565980	chr19:14546385-14546450	TECR	-6.78897	2.5539	0.00785423	0.324499
chr8	35416061	35416117	57	chr8:35235475-35796550	chr8:35416061-35416117	UNC5D	2.29474	0.863527	0.00787438	0.324631
chr8	50198790	50198817	28	chr8:49909789-50796692	chr8:50198790-50198817	SNTG1	2.63055	0.989919	0.00787602	0.324631
chr13	101367033	101367078	46	chr13:101053776-101416508	chr13:101367033-101367078	NALCN	4.56592	1.71847	0.00788474	0.324631
chr9	2761998	2762066	69	chr9:2720469-2844095	chr9:2761998-2762109	PUM3	3.15547	1.18853	0.00793222	0.325697
chr2	210014510	210014583	74	chr2:210002565-210022260	chr2:210014510-210014609	RPE	3.60402	1.3575	0.00793347	0.325697
chr9	132907992	132908025	34	chr9:132891348-132946874	chr9:132907992-132908025	TSC1	3.08178	1.16088	0.00793803	0.325697
chr16	6815654	6815708	55	chr16:5239802-7713340	chr16:6815654-6815708	RBFOX1	1.22485	0.461576	0.00796336	0.326008
chr10	72531526	72531555	30	chr10:72367327-72626191	chr10:72531475-72531674	MICU1	-4.18086	1.57577	0.00797277	0.326008
chr15	44186194	44186200	7	chr15:43870761-44195271	chr15:44186194-44186208	FRMD5	2.81665	1.0616	0.00797312	0.326008
chr11	132518333	132518369	37	chr11:132414977-133532519	chr11:132518332-132518425	OPCML	4.77462	1.79985	0.00798303	0.326008
chr1	108952633	108952748	116	chr1:108815898-108963484;chr1:108927361-108963504	chr1:108952633-108952748;chr1:108952633-108952748	AKNAD1;CLCC1	3.60819	1.36033	0.00799133	0.326008
chr8	103168091	103168095	5	chr8:103140713-103230305	chr8:103168091-103168095	BAALC	4.12104	1.55408	0.00800739	0.326145
chr14	64967429	64967492	64	chr14:64914485-65061803;chr14:64945814-64973226	chr14:64967429-64967536;chr14:64967429-64967536	CHURC1-FNTB;RAB15	4.19251	1.58117	0.008013	0.326145
chr7	22159987	22159997	11	chr7:22118236-22357154	chr7:22159917-22160095	RAPGEF5	2.01431	0.759812	0.00802397	0.32622
chr2	85386905	85386935	31	chr2:85354394-85391752	chr2:85386905-85386935	ELMOD3	-5.67391	2.141	0.00804628	0.326444
chr2	112285567	112285593	27	chr2:112275597-112340063	chr2:112285437-112285632	ZC3H6	2.0062	0.757041	0.00804779	0.326444
chr19	37678743	37678771	29	chr19:37613749-37692337;chr19:37667751-37692315	chr19:37678743-37678771;chr19:37678743-37678771	ZFP30;ZNF781	4.03214	1.52193	0.00806464	0.326756
chr2	39091062	39091158	97	chr2:38981549-39124345	chr2:39090898-39091169	SOS1	-6.79506	2.56592	0.00809236	0.326911
chr12	98928904	98928944	41	chr12:98726457-99984654	chr12:98928904-98928944	ANKS1B	4.26002	1.60872	0.00809494	0.326911
chr2	24002229	24002245	17	chr2:23927285-24004909	chr2:24002094-24002380	UBXN2A	5.97016	2.25486	0.00810455	0.326911
chr6	69130039	69130176	138	chr6:68635282-69389506	chr6:69130023-69130217	ADGRB3	3.82694	1.44541	0.00810515	0.326911
chr1	29079497	29079556	60	chr1:28887091-29120046	chr1:29079457-29079645	EPB41	-4.23856	1.60171	0.00813844	0.327883
chr1	215581126	215581166	41	chr1:215567304-215621807	chr1:215581006-215581217	KCTD3	3.66834	1.3867	0.0081602	0.327945
chr18	3759680	3759704	25	chr18:3496032-4455307	chr18:3759680-3759704	DLGAP1	5.98133	2.26156	0.00817428	0.327945
chr1	151447757	151447765	9	chr1:151402724-151459494	chr1:151447517-151447781	POGZ	2.68611	1.01579	0.00818483	0.327945
chr7	146347809	146347828	20	chr7:146116002-148420998	chr7:146347589-146347857	CNTNAP2	3.73034	1.41075	0.00818763	0.327945
chr16	30554383	30554431	49	chr16:30553764-30558374	chr16:30554358-30554431	ZNF764	6.0659	2.29425	0.00819415	0.327945
chr6	136509680	136509706	27	chr6:136342281-136550819	chr6:136509621-136509719	MAP7	3.45284	1.30595	0.00819519	0.327945
chr6	72730050	72730072	23	chr6:72621792-73198851	chr6:72729883-72730122	KCNQ5	3.09647	1.17144	0.00820996	0.328168
chr4	101151302	101151320	19	chr4:101023409-101348278	chr4:101151302-101151512	PPP3CA	2.11541	0.801111	0.00827616	0.330226
chr14	92059651	92059667	17	chr14:92044496-92106621	chr14:92059546-92059709	ATXN3	2.39258	0.906204	0.00828508	0.330226
chr2	202867322	202867363	42	chr2:202773150-202871985	chr2:202867322-202867439	ICA1L	3.73509	1.41523	0.00830975	0.330226
chr6	158198453	158198457	5	chr6:158168350-158199344	chr6:158198453-158198689	GTF2H5	3.19748	1.21184	0.00832648	0.330226
chr10	89331310	89331336	27	chr10:89213569-89414557;chr10:89327997-89340971	chr10:89331208-89331468;chr10:89331208-89331468	LIPA;IFIT3	2.90347	1.10042	0.00832724	0.330226
chr4	157278185	157278241	57	chr4:157204182-157366075	chr4:157278185-157278241	GRIA2	6.67692	2.53141	0.00834889	0.330226
chr6	75638803	75638829	27	chr6:75601509-75718281	chr6:75638802-75638996	SENP6	2.49815	0.947199	0.00835418	0.330226
chr11	134072436	134072519	84	chr11:134069071-134152001	chr11:134072400-134072532	JAM3	2.68356	1.0176	0.00836075	0.330226
chr2	168479869	168479888	20	chr2:168456249-168775134	chr2:168479869-168479888	CERS6	4.56769	1.73209	0.00836182	0.330226
chr8	4934292	4934398	107	chr8:2935353-4994972	chr8:4934292-4934398	CSMD1	1.30955	0.496645	0.0083695	0.330226
chr15	25358238	25358251	14	chr15:25333728-25439051	chr15:25358102-25358342	UBE3A	1.82336	0.691522	0.00837095	0.330226
chr18	3707478	3707500	23	chr18:3496032-4455307	chr18:3707323-3707500	DLGAP1	3.35323	1.27177	0.00837258	0.330226
chr7	146151271	146151281	11	chr7:146116002-148420998	chr7:146151271-146151281	CNTNAP2	2.14726	0.814536	0.00838466	0.330337
chr6	46144635	46144687	53	chr6:46129989-46146688	chr6:46144635-46144687	ENPP4	-1.29483	0.491315	0.00840292	0.330691
chr7	146240852	146240860	9	chr7:146116002-148420998	chr7:146240808-146240869	CNTNAP2	3.51561	1.33443	0.00842491	0.331191
chr5	95791660	95791676	17	chr5:95713522-95824383;chr5:95751319-95822726	chr5:95791660-95791820	RHOBTB3;GLRX	-2.95267	1.12139	0.00846206	0.331628
chr3	121137010	121137044	35	chr3:120908072-121424761	chr3:121136934-121137077	STXBP5L	3.4851	1.32362	0.00846322	0.331628
chr1	237744866	237745000	135	chr1:237042184-237833988	chr1:237744866-237745000	RYR2	2.5985	0.986918	0.00846493	0.331628
chr15	60901348	60901365	18	chr15:60488284-61229302	chr15:60901229-60901445	RORA	1.71694	0.652215	0.00847634	0.331628
chr8	55794502	55794550	49	chr8:55773446-55826445	chr8:55794502-55794550	TGS1	-2.87519	1.09264	0.00850322	0.331628
chr3	85259676	85259688	13	chr3:84958981-86074429	chr3:85259676-85259688	CADM2	4.0823	1.55149	0.00850807	0.331628
chr2	79357065	79357148	84	chr2:79185231-80648861	chr2:79357065-79357148	CTNNA2	6.00444	2.28218	0.0085132	0.331628
chr15	49225342	49225344	3	chr15:49155656-49367869	chr15:49225341-49225348	GALK2	1.8998	0.722154	0.00852002	0.331628
chr6	72643162	72643211	50	chr6:72621792-73198851	chr6:72643162-72643227	KCNQ5	2.32301	0.88314	0.00852844	0.331628
chr3	180032742	180032759	18	chr3:179794958-180037053	chr3:180032742-180032771	PEX5L	5.99259	2.27822	0.00852904	0.331628
chr1	89880328	89880346	19	chr1:89633140-89933250;chr1:89821014-89936611	chr1:89880293-89880346	AC093423.3;LRRC8D	4.23557	1.6107	0.00854743	0.331924
chr14	47454174	47454176	3	chr14:46839629-47675605	chr14:47454174-47454176	MDGA2	2.05375	0.78109	0.00855528	0.331924
chr10	115454022	115454121	100	chr10:115093365-115948999	chr10:115454022-115454121	ATRNL1	5.56779	2.11833	0.00857913	0.332457
chr13	32515316	32515332	17	chr13:32432417-32538885	chr13:32515188-32515379	N4BP2L2	2.8534	1.08589	0.00859659	0.332457
chr6	36741044	36741140	97	chr6:36740775-36839444	chr6:36741044-36741140	CPNE5	1.25571	0.477919	0.00860266	0.332457
chr15	29875793	29875859	67	chr15:29699367-29968865	chr15:29875793-29875859	TJP1	4.49514	1.71093	0.00860631	0.332457
chr17	28058612	28058661	50	chr17:28041737-28196381	chr17:28058612-28058754	NLK	3.9989	1.52305	0.00865002	0.333784
chr6	87497963	87497981	19	chr6:87408012-87511634;chr6:87470623-87512336	chr6:87497963-87497981;chr6:87497963-87497981	AL049697.1;SLC35A1	2.86836	1.09275	0.00866714	0.333856
chr18	3693368	3693377	10	chr18:3496032-4455307	chr18:3693368-3693384	DLGAP1	4.5531	1.73518	0.00869072	0.333856
chr11	11907822	11907840	19	chr11:11841423-11961887	chr11:11907822-11907876	USP47	1.86289	0.710077	0.00870303	0.333856
chr13	102116539	102116584	46	chr13:101710804-102402457	chr13:102116539-102116633	FGF14	3.74121	1.42623	0.00871219	0.333856
chr12	40901313	40901334	22	chr12:40692439-41072415	chr12:40901313-40901334	CNTN1	2.26877	0.864935	0.00871452	0.333856
chr9	2765453	2765531	79	chr9:2720469-2844095	chr9:2765361-2765531	PUM3	3.84861	1.46732	0.00871893	0.333856
chr8	104164707	104164713	7	chr8:103500696-104256094	chr8:104164530-104164718	RIMS2	4.62527	1.76361	0.00872582	0.333856
chr8	140731803	140731820	18	chr8:140657900-141002216	chr8:140731665-140731877	PTK2	2.63327	1.00408	0.00872679	0.333856
chr12	75199345	75199350	6	chr12:75040077-75209839	chr12:75199345-75199350	KCNC2	0.910933	0.34749	0.00875527	0.334157
chr17	35074316	35074343	28	chr17:35005990-35089319;chr17:35011349-35121493	chr17:35074272-35074443;chr17:35074272-35074443	RFFL;AC004223.3	5.35931	2.04513	0.00877957	0.334157
chr19	44238300	44238389	90	chr19:44228729-44305046	chr19:44238300-44238415	ZNF235	7.15247	2.72943	0.0087801	0.334157
chr2	70702342	70702418	77	chr2:70607618-70768225	chr2:70702288-70702456	ADD2	4.93295	1.88262	0.00878642	0.334157
chr1	10164256	10164266	11	chr1:10032832-10181239	chr1:10164256-10164266	UBE4B	-8.64195	3.29919	0.00880808	0.334157
chr17	28063117	28063153	37	chr17:28041737-28196381	chr17:28063049-28063212	NLK	6.99494	2.67053	0.00881082	0.334157
chr16	6395931	6395945	15	chr16:5239802-7713340	chr16:6395931-6395945	RBFOX1	4.8158	1.83874	0.00881693	0.334157
chr22	31745725	31745771	47	chr22:31676256-31750140	chr22:31745725-31745771	PRR14L	-14.796	5.64962	0.00882056	0.334157
chr5	94703997	94704013	17	chr5:94618669-94739436;chr5:94703741-95284575	chr5:94703997-94704013;chr5:94703997-94704013	SLF1;MCTP1	3.63584	1.38835	0.00882351	0.334157
chr22	50624200	50624236	37	chr22:50622754-50628173	chr22:50623970-50624236	ARSA	2.12237	0.810638	0.0088407	0.334157
chr10	59279106	59279161	56	chr10:59246130-59363181	chr10:59279077-59279170	FAM13C	4.83682	1.84779	0.00885427	0.334157
chr10	30311750	30311803	54	chr10:30309801-30374448	chr10:30311725-30311821	MTPAP	3.05652	1.16782	0.00886324	0.334157
chr18	50597057	50597120	64	chr18:50560087-50731826	chr18:50597057-50597120	MAPK4	3.20441	1.22435	0.00886458	0.334157
chr3	192655871	192655884	14	chr3:192139395-192767764	chr3:192655871-192655884	FGF12	1.14416	0.437175	0.00886644	0.334157
chr17	32451991	32451998	8	chr17:32444379-32483319	chr17:32451991-32451998	PSMD11	4.09203	1.56374	0.00887525	0.334157
chr1	14710974	14710983	10	chr1:13892792-15118043	chr1:14710974-14710983	KAZN	5.52038	2.11008	0.00889144	0.334414
chr8	4305893	4306080	188	chr8:2935353-4994972	chr8:4305893-4306080	CSMD1	1.02487	0.391927	0.00892377	0.335276
chr12	62518045	62518279	235	chr12:62466817-62600476	chr12:62517976-62518279	MON2	3.35994	1.28552	0.00895745	0.335946
chr5	59907242	59907258	17	chr5:58969038-60522120	chr5:59907242-59907258	PDE4D	3.72986	1.42712	0.00896044	0.335946
chr9	105408645	105408658	14	chr9:105244622-105439171	chr9:105408645-105408658	SLC44A1	-4.17458	1.59784	0.0089847	0.336166
chr16	7131145	7131161	17	chr16:5239802-7713340	chr16:7131071-7131303	RBFOX1	3.99657	1.52972	0.00898516	0.336166
chr10	69194656	69194725	70	chr10:69180234-69209099	chr10:69194656-69194725	SUPV3L1	3.18854	1.22123	0.0090297	0.3374
chr8	104117575	104117579	5	chr8:103500696-104256094	chr8:104117442-104117616	RIMS2	5.37551	2.05924	0.0090428	0.3374
chr5	84375165	84375199	35	chr5:83940554-84384880	chr5:84375165-84375199	EDIL3	4.34408	1.66437	0.00905319	0.3374
chr8	104022481	104022539	59	chr8:103500696-104256094	chr8:104022390-104022648	RIMS2	3.63381	1.39269	0.0090753	0.3374
chr17	46165603	46165613	11	chr17:46029916-46225389	chr17:46165603-46165813	KANSL1	-1.99099	0.7631	0.00907852	0.3374
chr7	28101682	28101694	13	chr7:27830573-28180795	chr7:28101682-28101741	JAZF1	3.98442	1.52752	0.00909627	0.3374
chr3	173879080	173879094	15	chr3:173396284-174286644	chr3:173878958-173879215	NLGN1	1.94672	0.746488	0.00911146	0.3374
chrX	119538501	119538510	10	chrX:119538149-119565409	chrX:119538474-119538717	CXorf56	2.04437	0.783953	0.00911323	0.3374
chrX	134513969	134513988	20	chrX:134460165-134520513	chrX:134513969-134514023	HPRT1	4.71247	1.80726	0.00912	0.3374
chr3	52268930	52268988	59	chr3:52254434-52288020	chr3:52268849-52269047	WDR82	-8.01517	3.0744	0.00913207	0.3374
chr12	81576429	81576456	28	chr12:81257975-81759553	chr12:81576429-81576456	PPFIA2	3.71527	1.42517	0.00913661	0.3374
chr12	48932316	48932340	25	chr12:48903503-48957365	chr12:48932314-48932423	AC073610.2	2.09446	0.803479	0.00914102	0.3374
chr10	115620057	115620082	26	chr10:115093365-115948999	chr10:115620027-115620154	ATRNL1	3.68544	1.41382	0.00914116	0.3374
chr14	44965931	44965992	62	chr14:44924324-45042322;chr14:44962190-45074431	chr14:44965931-44965992	KLHL28;TOGARAM1	-3.38487	1.29956	0.00919728	0.338603
chr6	124110195	124110273	79	chr6:123803865-124825640	chr6:124110195-124110273	NKAIN2	4.61976	1.77378	0.00920159	0.338603
chr17	67877823	67877868	46	chr17:67825503-67984378	chr17:67877823-67877908	BPTF	2.91144	1.118	0.00921033	0.338603
chr1	145740976	145741007	32	chr1:145738868-145824095	chr1:145740905-145741129	RNF115	1.82203	0.699755	0.0092194	0.338603
chr14	81266827	81266838	12	chr14:81260656-81436465	chr14:81266825-81266838	STON2	-4.75076	1.82501	0.00923746	0.338603
chr13	101376395	101376470	76	chr13:101053776-101416508	chr13:101376395-101376470	NALCN	2.80663	1.07829	0.00924505	0.338603
chr8	17367751	17367845	95	chr8:17296794-17413528	chr8:17367751-17367845	MTMR7	6.32489	2.43012	0.00924902	0.338603
chr1	72234237	72234252	16	chr1:71395943-72282539	chr1:72234185-72234321	NEGR1	4.74437	1.82307	0.00925713	0.338603
chr2	77216810	77216816	7	chr2:76747719-77593319	chr2:77216810-77217027	LRRTM4	2.758	1.05982	0.00925922	0.338603
chr13	107731447	107731486	40	chr13:107163510-107867496	chr13:107731447-107731510	FAM155A	3.42036	1.31498	0.00929341	0.339253
chr5	59162560	59162582	23	chr5:58969038-60522120	chr5:59162560-59162582	PDE4D	3.81099	1.46522	0.00929604	0.339253
chr12	98760414	98760447	34	chr12:98726457-99984654	chr12:98760397-98760447	ANKS1B	6.32667	2.43375	0.00933456	0.340311
chr3	173840205	173840221	17	chr3:173396284-174286644	chr3:173840146-173840654	NLGN1	2.83124	1.09011	0.00939844	0.341639
chr10	63474002	63474030	29	chr10:63167221-63521850	chr10:63473996-63474036	JMJD1C	1.85269	0.713364	0.009401	0.341639
chr1	243817613	243817632	20	chr1:243488233-243851079	chr1:243817484-243817750	AKT3	3.31348	1.27622	0.00942275	0.341639
chr1	66750009	66750044	36	chr1:66533383-66751139	chr1:66750009-66750044	SGIP1	1.73174	0.667021	0.00942534	0.341639
chr3	33549877	33549887	11	chr3:33496245-33718356	chr3:33549742-33550007	CLASP2	2.15268	0.829245	0.009433	0.341639
chr9	97652519	97652544	26	chr9:97633668-97673748	chr9:97652432-97652606	NCBP1	-4.36583	1.68179	0.00943307	0.341639
chr1	83984810	83984824	15	chr1:83865024-83999150	chr1:83984767-83984824	TTLL7	5.87817	2.26452	0.00943808	0.341639
chr13	34954195	34954210	16	chr13:34942287-35673022	chr13:34954069-34954273	NBEA	3.10717	1.19756	0.0094706	0.342244
chr15	52524336	52524382	47	chr15:52307283-52529050	chr15:52524335-52524459	MYO5A	5.79806	2.23482	0.00947499	0.342244
chr3	50955648	50955657	10	chr3:50674927-51384198	chr3:50955648-50955657	DOCK3	2.40759	0.928096	0.00948358	0.342244
chr12	19259676	19259692	17	chr12:19129752-19376400	chr12:19259489-19259692	PLEKHA5	-2.43226	0.938129	0.00952326	0.343328
chr7	146333207	146333225	19	chr7:146116002-148420998	chr7:146332968-146333273	CNTNAP2	2.604	1.00458	0.00953861	0.343365
chr2	97500956	97500973	18	chr2:97492663-97589965	chr2:97500956-97500973	ANKRD36B	4.58633	1.76968	0.00955284	0.343365
chr19	57779460	57779469	10	chr19:57769655-57819939	chr19:57779460-57779469	ZNF586	7.55385	2.91475	0.00955316	0.343365
chr10	72222548	72222581	34	chr10:72216000-72235860	chr10:72222505-72222702	ANAPC16	-5.15025	1.98815	0.00958434	0.343973
chr2	112655134	112655152	19	chr2:112645939-112663825	chr2:112655008-112655245	SLC20A1	2.87173	1.1088	0.00959895	0.343973
chr8	33499045	33499053	9	chr8:33473386-33513185;chr8:33485182-33501262	chr8:33499044-33499053	TTI2;MAK16	5.96637	2.30366	0.00959903	0.343973
chr4	183918627	183918676	50	chr4:183797692-184023526	chr4:183918627-183918676	STOX2	1.77559	0.685703	0.00961323	0.344136
chr12	98935488	98935525	38	chr12:98726457-99984654	chr12:98935488-98935525	ANKS1B	5.55367	2.14555	0.00964072	0.344774
chr2	79943046	79943062	17	chr2:79185231-80648861	chr2:79942935-79943145	CTNNA2	5.09204	1.96827	0.00967979	0.345825
chr13	29843868	29843875	8	chr13:29764371-29850617	chr13:29843868-29843875	UBL3	3.97107	1.53587	0.00972206	0.346987
chr15	75936704	75936720	17	chr15:75903876-75942511;chr15:75935969-76059795	chr15:75936704-75936720	FBXO22;NRG4	2.68935	1.04079	0.0097677	0.347894
chr6	13465641	13465673	33	chr6:13357830-13487662	chr6:13465641-13465673	GFOD1	0.994956	0.385059	0.00976877	0.347894
chr12	27685748	27685799	52	chr12:27523431-27695564	chr12:27685748-27685799	PPFIBP1	-3.58825	1.38884	0.00977674	0.347894
chr6	32578814	32578849	36	chr6:32578769-32589848	chr6:32578814-32579089	HLA-DRB1	-1.00767	0.390205	0.0098114	0.348779
chr5	167484198	167484225	28	chr5:167284799-168264157	chr5:167484198-167484225	TENM2	1.83179	0.709487	0.0098273	0.348847
chr17	35818574	35818608	35	chr17:35713791-35864615	chr17:35818574-35818608	TAF15	5.4697	2.11868	0.00983287	0.348847
chr2	70703004	70703017	14	chr2:70607618-70768225	chr2:70702868-70703106	ADD2	1.70615	0.661093	0.00985709	0.348942
chr11	116952290	116952350	61	chr11:116843402-117098437	chr11:116952236-116952395	SIK3	3.77076	1.46121	0.00986345	0.348942
chr16	1750264	1750358	95	chr16:1706183-1770351	chr16:1750238-1750358	MAPK8IP3	-6.33961	2.45706	0.00987526	0.348942
chr8	19840804	19840839	36	chr8:19817391-19852083	chr8:19840804-19840935	INTS10	3.46105	1.34148	0.00987916	0.348942
chr12	62517560	62517691	132	chr12:62466817-62600476	chr12:62517560-62517691	MON2	4.71796	1.82878	0.00988447	0.348942
chr13	107837377	107837384	8	chr13:107163510-107867496	chr13:107837062-107837401	FAM155A	2.55755	0.991717	0.00991132	0.349387
chr5	131697324	131697398	75	chr5:131425891-131796983;chr5:131641714-131797063	chr5:131697324-131697398;chr5:131697324-131697398	AC008695.1;FNIP1	4.93739	1.91467	0.00991668	0.349387
chr12	40899668	40899708	41	chr12:40692439-41072415	chr12:40899668-40899708	CNTN1	4.76201	1.84699	0.0099299	0.349507
chr16	4961590	4961603	14	chr16:4958330-5019157	chr16:4961360-4961605	SEC14L5	3.10837	1.20587	0.00994619	0.349735
chr19	29700956	29700984	29	chr19:29698886-29715789	chr19:29700956-29701052	C19orf12	4.05643	1.5745	0.00998584	0.350783
chr12	124340167	124340175	9	chr12:124324415-124567589	chr12:124340167-124340175	NCOR2	-3.86627	1.5012	0.0100109	0.351163
chr16	4983083	4983120	38	chr16:4958330-5019157	chr16:4983064-4983307	SEC14L5	2.80074	1.08756	0.0100164	0.351163
chr4	61364186	61364212	27	chr4:61201258-62078335	chr4:61364098-61364265	ADGRL3	4.06164	1.5775	0.0100317	0.351163
chr17	510449	510474	26	chr17:508668-721717	chr17:510449-510474	VPS53	3.48104	1.35232	0.0100496	0.351163
chr3	122457794	122457933	140	chr3:122421902-122514945	chr3:122457794-122457933	KPNA1	5.3288	2.07028	0.0100545	0.351163
chr8	42533450	42533488	39	chr8:42416475-42541926	chr8:42533424-42533582	SLC20A2	2.77529	1.07856	0.0100778	0.351163
chr13	107792862	107792929	68	chr13:107163510-107867496	chr13:107792862-107792929	FAM155A	2.75556	1.07094	0.0100815	0.351163
chr17	12960390	12960406	17	chr17:12789498-12991643	chr17:12960312-12960459	ARHGAP44	6.38433	2.48151	0.010089	0.351163
chr4	73129891	73129901	11	chr4:73073376-73258798	chr4:73129891-73129927	ANKRD17	3.13169	1.21736	0.0100961	0.351163
chr1	36139351	36139429	79	chr1:36136570-36156053	chr1:36139351-36139435	TRAPPC3	5.86015	2.278	0.0100969	0.351163
chr8	3905898	3905942	45	chr8:2935353-4994972	chr8:3905898-3905942	CSMD1	1.18945	0.462424	0.0101054	0.351163
chrX	13890947	13890950	4	chrX:13770939-13938638	chrX:13890947-13890950	GPM6B	1.93588	0.752726	0.0101165	0.351163
chr10	101810918	101810937	20	chr10:101784443-101818465	chr10:101810804-101811006	OGA	3.74829	1.45761	0.0101247	0.351163
chr5	137641323	137641399	77	chr5:137617500-137736089	chr5:137641323-137641399	KLHL3	2.93962	1.14365	0.0101589	0.352008
chr17	8368379	8368391	13	chr17:8356902-8376704	chr17:8368328-8368406	KRBA2	2.97242	1.1567	0.0101777	0.352224
chr4	175980262	175980351	90	chr4:175632934-176002664	chr4:175980213-175980351	GPM6A	-7.14535	2.78085	0.0101849	0.352224
chr4	89765341	89765372	32	chr4:89700345-89838315	chr4:89765341-89765372	SNCA	1.92699	0.750075	0.0101974	0.352314
chr8	104108534	104108546	13	chr8:103500696-104256094	chr8:104108508-104108582	RIMS2	3.38983	1.32011	0.0102337	0.353225
chr17	54959647	54959742	96	chr17:54899387-54961956;chr17:54951902-54968703	chr17:54959647-54959906;chr17:54959647-54959906	TOM1L1;COX11	5.11236	1.99143	0.0102531	0.353553
chr16	6854266	6854275	10	chr16:5239802-7713340	chr16:6854230-6854341	RBFOX1	1.75575	0.684224	0.0102865	0.354228
chr22	50623787	50623799	13	chr22:50622754-50628173	chr22:50623755-50623868	ARSA	1.72831	0.673584	0.0102925	0.354228
chr16	85805534	85805605	72	chr16:85798633-85807068	chr16:85805534-85805605	COX4I1	1.60374	0.625206	0.0103132	0.354435
chr5	17109331	17109371	41	chr5:17065598-17276843	chr5:17109301-17109546	BASP1	3.36782	1.31301	0.0103184	0.354435
chr2	44354677	44354686	10	chr2:44316281-44361862	chr2:44354602-44354852	PREPL	2.37875	0.927557	0.0103316	0.354548
chr15	30950419	30950478	60	chr15:30938941-30991628	chr15:30950419-30950478	MTMR10	4.19574	1.63664	0.0103582	0.355118
chr19	48091837	48091870	34	chr19:48047843-48110817	chr19:48091632-48091870	PLA2G4C	3.46745	1.35278	0.0103709	0.35521
chr3	23921909	23921968	60	chr3:23889951-23946591;chr3:23916591-23924374	chr3:23921836-23921986	NKIRAS1;RPL15	4.85633	1.89494	0.0103833	0.355237
chr3	174045297	174045394	98	chr3:173396284-174286644	chr3:174045135-174045443	NLGN1	3.78368	1.47697	0.0104137	0.355237
chr12	98989765	98989847	83	chr12:98726457-99984654	chr12:98989681-98989871	ANKS1B	4.8926	1.91001	0.0104203	0.355237
chr10	13632107	13632147	41	chr10:13610047-13655929	chr10:13632107-13632147	AL157392.5	2.06248	0.805168	0.0104204	0.355237
chr7	22245414	22245485	72	chr7:22118236-22357154	chr7:22245414-22245485	RAPGEF5	4.65061	1.81589	0.010435	0.355237
chr1	201877495	201877499	5	chr1:201829149-201884291	chr1:201877495-201877499	IPO9	1.78141	0.695606	0.0104387	0.355237
chr17	69317279	69317291	13	chr17:69244311-69327244	chr17:69317140-69317374	ABCA5	2.13449	0.833508	0.0104414	0.355237
chr3	67375541	67375559	19	chr3:67360460-67654612	chr3:67375539-67375559	SUCLG2	-1.95981	0.765501	0.0104623	0.355416
chr1	109381807	109381833	27	chr1:109309568-109397918	chr1:109381619-109381870	SORT1	2.05229	0.801798	0.0104789	0.355416
chr7	79130205	79130283	79	chr7:78017055-79453667	chr7:79130205-79130283	MAGI2	1.99938	0.781236	0.0104898	0.355416
chr2	112655197	112655245	49	chr2:112645939-112663825	chr2:112655008-112655245	SLC20A1	3.11931	1.21903	0.0105023	0.355416
chr7	22186019	22186022	4	chr7:22118236-22357154	chr7:22185885-22186068	RAPGEF5	3.41393	1.33426	0.0105074	0.355416
chr8	73743576	73743686	111	chr8:73420369-73747708;chr8:73688691-73878854	chr8:73743570-73743746;chr8:73743570-73743746	STAU2;AC022826.2	3.23186	1.26317	0.0105112	0.355416
chr18	23296526	23296545	20	chr18:23197144-23437961	chr18:23296341-23296603	TMEM241	3.10145	1.21228	0.0105164	0.355416
chr15	25334771	25334803	33	chr15:25333728-25439051	chr15:25334771-25334803	UBE3A	4.2777	1.67246	0.0105359	0.355737
chr16	7130132	7130162	31	chr16:5239802-7713340	chr16:7130095-7130287	RBFOX1	5.68762	2.22457	0.0105664	0.356043
chr1	72093165	72093209	45	chr1:71395943-72282539	chr1:72093151-72093317	NEGR1	3.88338	1.51899	0.0105713	0.356043
chr2	44345897	44345970	74	chr2:44316281-44361862	chr2:44345897-44345970	PREPL	4.12166	1.61234	0.0105786	0.356043
chr14	79236730	79236807	78	chr14:78170373-79868290	chr14:79236648-79236863	NRXN3	2.02776	0.793299	0.0105849	0.356043
chr17	49831196	49831218	23	chr17:49788648-49835026	chr17:49831008-49831258	KAT7	-4.30664	1.68554	0.0106174	0.356396
chr17	28046101	28046105	5	chr17:28041737-28196381	chr17:28045979-28046105	NLK	4.31048	1.68712	0.0106206	0.356396
chr1	241319593	241319636	44	chr1:240775514-241357230	chr1:241319593-241319636	RGS7	3.31427	1.2973	0.0106263	0.356396
chr16	6811612	6811635	24	chr16:5239802-7713340	chr16:6811612-6811868	RBFOX1	3.6223	1.41803	0.0106354	0.356396
chr11	89028995	89029053	59	chr11:88504576-89065945	chr11:89028995-89029175	GRM5	2.69868	1.05674	0.0106563	0.356691
chr4	21849022	21849049	28	chr4:20728606-21948772	chr4:21849022-21849049	KCNIP4	1.04971	0.411084	0.0106642	0.356691
chr6	43538242	43538289	48	chr6:43509702-43562419;chr6:43522334-43576038	chr6:43538242-43538289	POLR1C;XPO5	-6.43299	2.5208	0.0107117	0.35769
chr3	85347135	85347154	20	chr3:84958981-86074429	chr3:85347021-85347251	CADM2	2.00904	0.787336	0.0107201	0.35769
chr10	166910	166944	35	chr10:134465-254637	chr10:166910-166944	ZMYND11	6.58693	2.58175	0.0107308	0.35769
chr11	77612645	77612705	61	chr11:77514936-77637794	chr11:77612612-77612709	CLNS1A	-10.0251	3.92985	0.0107407	0.35769
chr17	5487593	5487612	20	chr17:5486285-5490814	chr17:5487593-5487612	MIS12	2.12584	0.833463	0.0107535	0.35769
chr4	61599595	61599613	19	chr4:61201258-62078335	chr4:61599595-61599613	ADGRL3	3.2647	1.27998	0.0107543	0.35769
chr5	147769750	147769764	15	chr5:147585438-147782775	chr5:147769750-147769764	JAKMIP2	2.67237	1.04814	0.0107833	0.35797
chr3	179371252	179371282	31	chr3:179347709-179394936	chr3:179371252-179371282	MFN1	4.56853	1.7919	0.0107864	0.35797
chr13	36103126	36103156	31	chr13:35768652-36131382	chr13:36103126-36103156	DCLK1	3.53614	1.38708	0.0107928	0.35797
chr2	202469528	202469617	90	chr2:202376327-202567751	chr2:202469528-202469617	BMPR2	-8.65217	3.39479	0.0108137	0.358253
chr5	173937169	173937188	20	chr5:173888349-173961980	chr5:173937136-173937252	CPEB4	5.35463	2.10154	0.0108357	0.358253
chr1	233198934	233198938	5	chr1:232983435-233295725	chr1:233198934-233198938	PCNX2	1.3474	0.528914	0.0108501	0.358253
chr7	43894779	43894812	34	chr7:43866558-43906589;chr7:43875894-43926411	chr7:43894773-43895008;chr7:43894773-43895008	URGCP-MRPS24;URGCP	2.971	1.16644	0.0108634	0.358253
chr1	211308812	211308864	53	chr1:211258377-211316385	chr1:211308811-211308986	RCOR3	5.35809	2.10394	0.0108749	0.358253
chr11	77023913	77023919	7	chr11:76860867-77026797	chr11:77023801-77023923	ACER3	1.7957	0.705113	0.0108753	0.358253
chr1	171487637	171487653	17	chr1:171485551-171593511	chr1:171487637-171487653	PRRC2C	1.72312	0.676699	0.0108854	0.358253
chr15	92894748	92894777	30	chr15:92883413-92949230	chr15:92894652-92894879	AC013394.1	3.48218	1.36768	0.0108949	0.358253
chr22	30558992	30559063	72	chr22:30554635-30574665	chr22:30558992-30559063	GAL3ST1	-9.77688	3.84059	0.0109067	0.358253
chr14	31117149	31117186	38	chr14:31025106-31130996;chr14:31100112-31207804	chr14:31117149-31117192;chr14:31117149-31117192	AP4S1;HECTD1	-5.14958	2.02318	0.0109188	0.358253
chr13	102257490	102257516	27	chr13:101710804-102402457	chr13:102257332-102257519	FGF14	1.70673	0.670599	0.0109252	0.358253
chrX	138711287	138711315	29	chrX:138614727-139222777	chrX:138711287-138711315	FGF13	0.888123	0.348995	0.0109339	0.358253
chr6	154745448	154745513	66	chr6:154733378-154834244	chr6:154745448-154745513	SCAF8	3.47862	1.36704	0.0109394	0.358253
chr5	17112932	17113008	77	chr5:17065598-17276843	chr5:17112926-17113008	BASP1	3.58494	1.40916	0.0109584	0.358253
chr7	152366950	152367002	53	chr7:152134922-152436003	chr7:152366950-152367002	KMT2C	1.055	0.414747	0.010968	0.358253
chr14	79508934	79508985	52	chr14:78170373-79868290	chr14:79508934-79508985	NRXN3	3.28665	1.2921	0.01097	0.358253
chr9	100454750	100454806	57	chr9:100442271-100577636	chr9:100454750-100454806	MSANTD3-TMEFF1	2.20938	0.868723	0.0109827	0.358253
chr6	72643380	72643407	28	chr6:72621792-73198851	chr6:72643380-72643519	KCNQ5	4.25379	1.67263	0.010985	0.358253
chr12	19373423	19373450	28	chr12:19129752-19376400	chr12:19373423-19373450	PLEKHA5	-10.6827	4.20093	0.0109922	0.358253
chr5	44816468	44816481	14	chr5:44808947-44820428	chr5:44816441-44816481	MRPS30	-4.47596	1.76088	0.0110256	0.358913
chr8	86463966	86463981	16	chr8:86342547-86478420	chr8:86463930-86464049	WWP1	-6.50683	2.56013	0.0110345	0.358913
chr5	167645894	167646047	154	chr5:167284799-168264157	chr5:167645894-167646047	TENM2	3.15352	1.24097	0.0110482	0.358913
chr9	17641919	17642012	94	chr9:17579066-17797124	chr9:17641919-17642012	SH3GL2	1.7638	0.694313	0.0110739	0.358913
chr20	44502810	44502863	54	chr20:44496221-44522085	chr20:44502666-44502892	SERINC3	3.20282	1.26098	0.0110869	0.358913
chr1	83887066	83887095	30	chr1:83865024-83999150	chr1:83887066-83887116	TTLL7	7.20588	2.83703	0.0110874	0.358913
chr4	91328844	91328902	59	chr4:90127535-91601913	chr4:91328844-91328902	CCSER1	1.74569	0.687307	0.0110885	0.358913
chr2	99197872	99197896	25	chr2:99141485-99322741;chr2:99181152-99199561	chr2:99197844-99197918;chr2:99197844-99197918	AC079447.1;MRPL30	3.55455	1.39963	0.0110967	0.358913
chr12	79178878	79178897	20	chr12:78863993-79452008	chr12:79178814-79178897	SYT1	1.48375	0.584281	0.0111031	0.358913
chr6	101910316	101910366	51	chr6:101181257-102070083	chr6:101910316-101910366	GRIK2	0.952562	0.375211	0.0111253	0.359304
chr11	86030963	86031036	74	chr11:85957175-86069882	chr11:86030858-86031112	PICALM	3.1337	1.23494	0.0111638	0.360222
chr4	113020250	113020316	67	chr4:112818032-113384221	chr4:113020250-113020457	ANK2	4.17294	1.64497	0.0111874	0.360658
chr10	68479676	68479752	77	chr10:68477998-68527523	chr10:68479543-68479752	SLC25A16	2.08251	0.821104	0.0112054	0.360678
chr16	6886136	6886179	44	chr16:5239802-7713340	chr16:6886117-6886336	RBFOX1	3.5022	1.38092	0.0112083	0.360678
chr6	52683250	52683301	52	chr6:52671113-52686588	chr6:52683178-52683349	TMEM14A	3.04995	1.20299	0.0112351	0.36081
chr7	105049244	105049283	40	chr7:105014190-105115019	chr7:105049236-105049407	KMT2E	4.1304	1.62925	0.0112397	0.36081
chr6	54153381	54153419	39	chr6:53929982-54266280	chr6:54153381-54153419	MLIP	3.37324	1.33063	0.0112427	0.36081
chr1	70058066	70058139	74	chr1:69567922-70151945	chr1:70058066-70058139	LRRC7	5.29116	2.08757	0.0112575	0.360831
chr6	96070572	96070626	55	chr6:96015974-96215612	chr6:96070572-96070626	FUT9	-3.09311	1.22045	0.0112636	0.360831
chr11	100308469	100308472	4	chr11:99020949-100358885	chr11:100308469-100308472	CNTN5	2.14118	0.845015	0.0112803	0.36087
chr5	139295958	139295965	8	chr5:139273752-139331671;chr5:139293674-139331677	chr5:139295897-139295985	MATR3;MATR3	3.74762	1.47945	0.0113052	0.36087
chr16	57206765	57206785	21	chr16:57186137-57240469	chr16:57206765-57206785	RSPRY1	2.09876	0.828643	0.0113167	0.36087
chr4	21476073	21476103	31	chr4:20728606-21948772	chr4:21476073-21476103	KCNIP4	-2.70156	1.06667	0.0113187	0.36087
chr8	4950721	4950732	12	chr8:2935353-4994972	chr8:4950721-4950732	CSMD1	1.14414	0.451748	0.0113189	0.36087
chr15	92022673	92022715	43	chr15:91853708-92172435	chr15:92022600-92022790	SLCO3A1	4.89447	1.93289	0.0113348	0.36087
chr13	107721246	107721271	26	chr13:107163510-107867496	chr13:107721165-107721271	FAM155A	2.05133	0.810105	0.0113357	0.36087
chr17	42998438	42998454	17	chr17:42998273-43002959	chr17:42998438-42998454	RPL27	2.66214	1.05157	0.0113549	0.361158
chr3	173840458	173840474	17	chr3:173396284-174286644	chr3:173840146-173840654	NLGN1	2.60708	1.03049	0.0114079	0.36146
chr4	55412260	55412279	20	chr4:55395957-55453397	chr4:55412123-55412319	TMEM165	3.04986	1.20568	0.0114201	0.36146
chr16	10104272	10104360	89	chr16:9753404-10182928	chr16:10104272-10104360	GRIN2A	1.4017	0.554129	0.0114208	0.36146
chr11	66657227	66657262	36	chr11:66638667-66668374	chr11:66657168-66657310	RBM4	3.76662	1.48985	0.0114651	0.36146
chr1	77589025	77589076	52	chr1:77562416-77683419	chr1:77589025-77589076	ZZZ3	4.49849	1.77939	0.011468	0.36146
chr11	63701792	63701795	4	chr11:63681446-63759891	chr11:63701744-63701890	RTN3	4.62811	1.83094	0.0114806	0.36146
chr15	73197924	73197946	23	chr15:73051710-73305205	chr15:73197924-73197946	NEO1	2.24083	0.886601	0.01149	0.36146
chr19	12239490	12239508	19	chr19:12224686-12294887	chr19:12239490-12239531	ZNF44	2.5969	1.0275	0.011491	0.36146
chr4	2970404	2970547	144	chr4:2963571-3040760	chr4:2970386-2970547	GRK4	-5.07274	2.00718	0.0114945	0.36146
chr14	33096884	33096950	67	chr14:32934396-33804176	chr14:33096884-33096950	NPAS3	4.96475	1.96451	0.011497	0.36146
chr3	37102595	37102643	49	chr3:37052626-37183689	chr3:37102595-37102643	LRRFIP2	4.62601	1.83057	0.0115012	0.36146
chr20	50881086	50881146	61	chr20:50794894-50882676	chr20:50880994-50881213	BCAS4	2.74053	1.08451	0.0115053	0.36146
chr10	60045121	60045132	12	chr10:60026298-60733490	chr10:60045080-60045251	ANK3	4.79554	1.89787	0.0115109	0.36146
chr17	5027330	5027406	77	chr17:4997950-5028401	chr17:5027076-5027464	KIF1C	-5.43551	2.15116	0.0115115	0.36146
chr3	85414055	85414065	11	chr3:84958981-86074429	chr3:85413939-85414115	CADM2	1.71648	0.679356	0.0115164	0.36146
chr6	101988937	101988952	16	chr6:101181257-102070083	chr6:101988924-101989086	GRIK2	4.00639	1.58603	0.0115353	0.361734
chr10	102990188	102990240	53	chr10:102918294-103090222	chr10:102990188-102990240	CNNM2	4.1942	1.66068	0.0115503	0.361884
chr10	115118114	115118133	20	chr10:115093365-115948999	chr10:115118091-115118133	ATRNL1	2.86069	1.13328	0.0115943	0.362945
chr17	76779549	76779585	37	chr17:76735865-76781449	chr17:76779516-76779624	MFSD11	2.67593	1.06068	0.0116408	0.363912
chr14	41686715	41686783	69	chr14:41607570-41904549	chr14:41686715-41686890	LRFN5	4.89989	1.94232	0.0116456	0.363912
chr5	132900385	132900394	10	chr5:132875395-132963634	chr5:132900294-132900497	AFF4	3.77812	1.49826	0.0116797	0.364478
chr9	94293601	94293623	23	chr9:94259298-94301829	chr9:94293473-94293695	ZNF169	2.27581	0.902545	0.0116842	0.364478
chr7	141086799	141086827	29	chr7:141074064-141480380	chr7:141086799-141086860	TMEM178B	5.23393	2.07644	0.0117147	0.364693
chr16	7131089	7131120	32	chr16:5239802-7713340	chr16:7131071-7131303	RBFOX1	2.63891	1.047	0.0117208	0.364693
chr16	70575970	70575993	24	chr16:70523791-70577670	chr16:70575949-70576027	SF3B3	2.53631	1.00637	0.0117267	0.364693
chr4	113299509	113299552	44	chr4:112818032-113384221	chr4:113299450-113299646	ANK2	2.53078	1.00424	0.0117319	0.364693
chr16	7240822	7240844	23	chr16:5239802-7713340	chr16:7240770-7240844	RBFOX1	2.5889	1.02769	0.0117643	0.365023
chr3	182970033	182970071	39	chr3:182938074-182985953	chr3:182970033-182970071	DCUN1D1	3.82503	1.5186	0.0117759	0.365023
chr4	21832194	21832219	26	chr4:20728606-21948772	chr4:21831937-21832308	KCNIP4	4.79295	1.90294	0.0117789	0.365023
chr14	45132594	45132604	11	chr14:45115599-45135319	chr14:45132427-45132708	FKBP3	1.42758	0.566822	0.0117835	0.365023
chr4	21492470	21492512	43	chr4:20728606-21948772	chr4:21492423-21492518	KCNIP4	2.56873	1.02011	0.0117995	0.365087
chr5	59160570	59160623	54	chr5:58969038-60522120	chr5:59160570-59160623	PDE4D	3.42963	1.3621	0.0118061	0.365087
chr9	17605188	17605253	66	chr9:17579066-17797124	chr9:17605188-17605253	SH3GL2	7.16744	2.84706	0.0118194	0.365183
chr2	39069095	39069128	34	chr2:38981549-39124345	chr2:39069095-39069128	SOS1	2.56008	1.01715	0.0118391	0.365465
chr2	135646586	135646638	53	chr2:135531455-135725270	chr2:135646557-135646822	R3HDM1	1.75273	0.696476	0.0118503	0.365465
chr2	135692052	135692093	42	chr2:135531455-135725270	chr2:135691980-135692191	R3HDM1	3.79213	1.50702	0.0118593	0.365465
chr19	4035868	4035872	5	chr19:4007736-4039386	chr19:4035768-4035892	PIAS4	-3.01072	1.19691	0.0118897	0.365712
chr10	21692053	21692095	43	chr10:21524646-21743630	chr10:21692010-21692095	MLLT10	5.49157	2.18336	0.0118967	0.365712
chr3	64164253	64164294	42	chr3:64092236-64445476	chr3:64164253-64164294	PRICKLE2	5.06526	2.01397	0.011901	0.365712
chr6	128390991	128391057	67	chr6:127968779-128520674	chr6:128390991-128391057	PTPRK	4.31774	1.7169	0.0119083	0.365712
chr15	83502659	83502704	46	chr15:83447228-83618743	chr15:83502658-83502704	SH3GL3	4.30895	1.71366	0.0119212	0.365792
chr17	79090816	79090841	26	chr17:79089345-79516148	chr17:79090816-79090841	RBFOX3	-6.13046	2.43843	0.0119337	0.365861
chr2	61094724	61094773	50	chr2:61065871-61138034	chr2:61094724-61094773	KIAA1841	-4.98288	1.98242	0.0119529	0.365934
chr10	115562528	115562555	28	chr10:115093365-115948999	chr10:115562527-115562555	ATRNL1	6.0184	2.39468	0.0119629	0.365934
chr5	79316785	79316813	29	chr5:79236131-79327211	chr5:79316785-79316813	JMY	5.0648	2.01547	0.0119721	0.365934
chr1	72161763	72161790	28	chr1:71395943-72282539	chr1:72161747-72161841	NEGR1	2.78462	1.10816	0.0119771	0.365934
chr11	113055800	113055827	28	chr11:112961247-113278436	chr11:113055800-113055827	NCAM1	4.34566	1.72976	0.0119948	0.36616
chr13	66905479	66905542	64	chr13:66302834-67230445	chr13:66905479-66905542	PCDH9	4.32138	1.72084	0.0120321	0.366984
chr3	179374116	179374124	9	chr3:179347709-179394936	chr3:179374047-179374291	MFN1	1.47386	0.587572	0.0121282	0.3696
chr1	47048128	47048204	77	chr1:47023669-47050751	chr1:47048128-47048204	CYP4X1	1.89523	0.755783	0.0121541	0.369738
chr4	21192989	21193069	81	chr4:20728606-21948772	chr4:21192989-21193069	KCNIP4	2.45911	0.980708	0.0121595	0.369738
chr22	20743337	20743371	35	chr22:20707691-20859417	chr22:20743187-20743417	PI4KA	2.41726	0.96411	0.0121676	0.369738
chr2	135629024	135629062	39	chr2:135531455-135725270	chr2:135629024-135629102	R3HDM1	3.93437	1.56934	0.0121753	0.369738
chr13	49486183	49486253	71	chr13:49444374-49495003	chr13:49486183-49486333	SETDB2	4.35025	1.73554	0.0121908	0.369738
chr7	103334376	103334456	81	chr7:103312289-103344830	chr7:103334376-103334456	DNAJC2	-8.52882	3.40275	0.012195	0.369738
chr3	149065743	149065747	5	chr3:149030127-149086554	chr3:149065613-149065770	HLTF	1.74808	0.697562	0.0122113	0.369759
chr14	50992486	50992504	19	chr14:50975262-51096061	chr14:50992299-50992601	TRIM9	2.71411	1.08335	0.0122345	0.369759
chr10	76984383	76984391	9	chr10:76869601-77638369	chr10:76984263-76984471	KCNMA1	1.86049	0.742622	0.012235	0.369759
chr16	6876364	6876434	71	chr16:5239802-7713340	chr16:6876319-6876434	RBFOX1	1.432	0.571655	0.0122451	0.369759
chr10	69195919	69195999	81	chr10:69180234-69209099	chr10:69195919-69195999	SUPV3L1	4.53326	1.80974	0.0122475	0.369759
chr16	19683158	19683175	18	chr16:19555240-19706793	chr16:19683158-19683206	VPS35L	-4.08618	1.6319	0.0122819	0.370278
chr11	35360978	35360983	6	chr11:35251205-35420063	chr11:35360943-35361171	SLC1A2	2.50748	1.00146	0.0122855	0.370278
chr2	77323837	77323846	10	chr2:76747719-77593319	chr2:77323837-77323846	LRRTM4	4.05931	1.62225	0.0123401	0.371122
chr8	144541078	144541118	41	chr8:144529179-144605816	chr8:144541078-144541123	ARHGAP39	3.97155	1.58722	0.0123419	0.371122
chr8	26587336	26587361	26	chr8:26514031-26658178	chr8:26587336-26587361	DPYSL2	-1.42071	0.567799	0.0123447	0.371122
chr4	89244491	89244539	49	chr4:89236383-89307800	chr4:89244491-89244539	GPRIN3	1.20316	0.480992	0.0123701	0.371358
chr8	66672521	66672537	17	chr8:66667552-66685564;chr8:66667596-66860472	chr8:66672432-66672654;chr8:66672432-66672654	C8orf44;C8orf44-SGK3	4.94941	1.97885	0.0123787	0.371358
chr4	21797205	21797230	26	chr4:20728606-21948772	chr4:21797205-21797484	KCNIP4	2.01641	0.80636	0.0123971	0.371358
chr3	116271787	116271793	7	chr3:115802363-117139389	chr3:116271683-116271807	LSAMP	2.80137	1.12033	0.0124025	0.371358
chr10	96848409	96848448	40	chr10:96832254-96995956	chr10:96848384-96848608	LCOR	-3.64227	1.45666	0.0124047	0.371358
chr17	5025540	5025604	65	chr17:4997950-5028401	chr17:5025540-5025761	KIF1C	-4.53071	1.81226	0.0124182	0.371453
chr12	48926947	48926974	28	chr12:48903503-48957365;chr12:48904110-48931840	chr12:48926844-48927080;chr12:48926844-48927080	AC073610.2;CCDC65	2.88211	1.15316	0.0124436	0.3719
chr10	5689479	5689489	11	chr10:5684838-5763740	chr10:5689479-5689489	TASOR2	4.16786	1.66798	0.0124632	0.372174
chr12	123626021	123626107	87	chr12:123620406-123633766	chr12:123626021-123626131	EIF2B1	2.69636	1.07951	0.0124978	0.372895
chr15	24980564	24980574	11	chr15:24955034-25000276	chr15:24980394-24980690	AC124312.1	2.0411	0.817527	0.0125364	0.372908
chr16	6342409	6342422	14	chr16:5239802-7713340	chr16:6342409-6342508	RBFOX1	2.28932	0.917085	0.0125496	0.372908
chr3	4362083	4362153	71	chr3:3700814-4467273	chr3:4362083-4362153	SUMF1	1.07191	0.42941	0.0125521	0.372908
chr8	84368476	84368500	25	chr8:84182787-84921844	chr8:84368476-84368543	RALYL	5.04802	2.02232	0.0125548	0.372908
chr5	59657342	59657355	14	chr5:58969038-60522120	chr5:59657189-59657382	PDE4D	2.22121	0.890026	0.012572	0.372908
chr7	146329052	146329121	70	chr7:146116002-148420998	chr7:146329003-146329121	CNTNAP2	8.5374	3.42106	0.0125766	0.372908
chr15	52117202	52117211	10	chr15:52115105-52191369	chr15:52117202-52117211	GNB5	3.6514	1.46325	0.0125811	0.372908
chr10	82601748	82601800	53	chr10:81875194-82987179	chr10:82601748-82601800	NRG3	5.24987	2.10383	0.0125819	0.372908
chr13	66817821	66817826	6	chr13:66302834-67230445	chr13:66817821-66817909	PCDH9	4.91217	1.96883	0.0125967	0.372925
chr19	13760625	13760672	48	chr19:13731760-13763296	chr19:13760597-13760740	CCDC130	2.70348	1.08367	0.0126048	0.372925
chr3	173897224	173897252	29	chr3:173396284-174286644	chr3:173897224-173897300	NLGN1	3.06421	1.22859	0.0126282	0.372925
chr14	101761859	101761865	7	chr14:101761798-101927989	chr14:101761859-101761868	PPP2R5C	6.57533	2.63671	0.0126397	0.372925
chr2	74399293	74399411	119	chr2:74393836-74421662	chr2:74399293-74399411	AC005041.1	2.45011	0.98258	0.0126472	0.372925
chr10	115107594	115107630	37	chr10:115093365-115948999	chr10:115107594-115107646	ATRNL1	3.33963	1.33944	0.0126564	0.372925
chr12	98986729	98986739	11	chr12:98726457-99984654	chr12:98986677-98986894	ANKS1B	3.75418	1.50572	0.0126572	0.372925
chr13	96228322	96228359	38	chr13:96090839-96839562	chr13:96228322-96228359	HS6ST3	3.66165	1.46876	0.0126662	0.372925
chr14	73143827	73143831	5	chr14:73136418-73223691	chr14:73143749-73143957	PSEN1	1.84775	0.741387	0.0126925	0.373393
chr1	211308718	211308743	26	chr1:211258377-211316385	chr1:211308684-211308743	RCOR3	4.07886	1.63756	0.0127449	0.374492
chr2	69835501	69835597	97	chr2:69829660-69881384	chr2:69835501-69835597	GMCL1	4.69273	1.88414	0.0127509	0.374492
chr6	147205964	147205969	6	chr6:147204425-147390476	chr6:147205964-147205969	STXBP5	2.57983	1.03609	0.0127758	0.374758
chr17	27297295	27297323	29	chr17:27294076-27315926	chr17:27297224-27297323	WSB1	3.5437	1.42328	0.012781	0.374758
chr8	132463950	132463988	39	chr8:132120859-132481095	chr8:132463950-132463988	KCNQ3	-9.40021	3.77693	0.0128158	0.375257
chr4	61229722	61229792	71	chr4:61201258-62078335	chr4:61229718-61229822	ADGRL3	4.12661	1.6581	0.012819	0.375257
chr2	77511641	77511673	33	chr2:76747719-77593319	chr2:77511626-77511673	LRRTM4	5.37241	2.15938	0.0128484	0.375538
chr3	49089180	49089197	18	chr3:49029707-49094363	chr3:49089180-49089197	QRICH1	-9.1712	3.68631	0.0128497	0.375538
chr1	165725022	165725026	5	chr1:165724293-165827755	chr1:165725022-165725026	TMCO1	2.55694	1.02837	0.0129044	0.375845
chr16	15003483	15003489	7	chr16:14974591-15139339	chr16:15003483-15003489	PDXDC1	2.75838	1.10969	0.0129289	0.375845
chr7	75468045	75468080	36	chr7:75416786-75486299	chr7:75468045-75468080	POM121C	-3.08271	1.24019	0.0129308	0.375845
chr5	36643906	36643915	10	chr5:36606355-36688334	chr5:36643677-36643915	SLC1A3	1.89546	0.762584	0.0129343	0.375845
chr6	123956363	123956390	28	chr6:123803865-124825640	chr6:123956363-123956423	NKAIN2	8.80749	3.54361	0.0129385	0.375845
chr7	79369771	79369802	32	chr7:78017055-79453667	chr7:79369771-79369802	MAGI2	1.09524	0.440663	0.0129394	0.375845
chr2	50850145	50850182	38	chr2:49918503-51225575	chr2:50850102-50850182	NRXN1	3.94531	1.58738	0.01294	0.375845
chr6	72642344	72642432	89	chr6:72621792-73198851	chr6:72642344-72642432	KCNQ5	3.80998	1.53311	0.0129503	0.375845
chr4	108627723	108627743	21	chr4:108620566-108630412	chr4:108627506-108627794	RPL34	2.9221	1.1759	0.0129551	0.375845
chr11	83503082	83503090	9	chr11:83455012-85627922	chr11:83502981-83503306	DLG2	1.53253	0.617254	0.0130349	0.377848
chr19	21120207	21120231	25	chr19:21082159-21125270	chr19:21120061-21120287	ZNF714	1.95432	0.78723	0.0130453	0.377848
chr7	881048	881117	70	chr7:816615-896435;chr7:876554-896436	chr7:880888-881126;chr7:880888-881126	SUN1;GET4	-7.39888	2.98194	0.0130929	0.378919
chr19	3540523	3540529	7	chr19:3538261-3574290;chr19:3539154-3544030	chr19:3540131-3540846;chr19:3540131-3540846	MFSD12;C19orf71	2.2215	0.896127	0.0131752	0.3808
chr12	132931992	132932017	26	chr12:132822187-132956304;chr12:132918306-132956306	chr12:132931992-132932017;chr12:132931992-132932017	CHFR;ZNF605	5.44669	2.19747	0.0131891	0.3808
chr1	78021451	78021458	8	chr1:77979542-78138444	chr1:78021416-78021544	GIPC2	1.93182	0.779477	0.0131991	0.3808
chr19	20639609	20639625	17	chr19:20619939-20661596	chr19:20639609-20639625	ZNF626	2.50041	1.00894	0.0132026	0.3808
chr9	94293660	94293695	36	chr9:94259298-94301829	chr9:94293473-94293695	ZNF169	3.16157	1.27584	0.0132113	0.3808
chr10	103179219	103179226	8	chr10:103087185-103277605	chr10:103179054-103179238	NT5C2	-3.67822	1.48467	0.0132317	0.381078
chr10	115104735	115104752	18	chr10:115093365-115948999	chr10:115104690-115104818	ATRNL1	5.3566	2.16385	0.0133052	0.382888
chr18	72765613	72765622	10	chr18:72742314-72868146	chr18:72765481-72765696	NETO1	3.13055	1.26483	0.0133212	0.38292
chr13	27583257	27583261	5	chr13:27545913-27620529	chr13:27583257-27583261	LNX2	-0.98264	0.39707	0.0133338	0.38292
chr16	6878165	6878220	56	chr16:5239802-7713340	chr16:6878165-6878220	RBFOX1	1.35526	0.547668	0.0133386	0.38292
chr2	165681754	165681766	13	chr2:165469647-165689407	chr2:165681754-165681829	CSRNP3	2.99671	1.2113	0.0133621	0.383287
chr10	82001380	82001392	13	chr10:81875194-82987179	chr10:82001193-82001448	NRG3	2.9152	1.17861	0.0133827	0.383569
chr16	6876500	6876524	25	chr16:5239802-7713340	chr16:6876499-6876524	RBFOX1	1.61491	0.653212	0.013426	0.384124
chr4	21837277	21837291	15	chr4:20728606-21948772	chr4:21837252-21837560	KCNIP4	1.53819	0.622191	0.0134279	0.384124
chr4	21207762	21207765	4	chr4:20728606-21948772	chr4:21207669-21207768	KCNIP4	3.31896	1.3426	0.0134344	0.384124
chrX	12169881	12169910	30	chrX:11822423-12724523	chrX:12169881-12169967	FRMPD4	2.78924	1.12885	0.013479	0.384415
chrY	12788801	12788996	196	chrY:12537650-12860839	chrY:12788801-12788996	USP9Y	3.86759	1.56545	0.013489	0.384415
[truncated: 2,165 more rows]

## Sheet: Table S4
Table S4. Significant RNA editing events and genes from PHG (BM36) brain region.
[truncated: 14,688 more rows]

[truncated: 41 more sheets: Table S5, Table S6, Table S7, Table S8, Table S9, Table S10, Table S11, Table S12, Table S13, Table S14, Table S15, Table S16, Table S17, Table S18, Table S19, Table S20, Table S21, Table S22, Table S23, Table S24 …]
